# Supplementary material for: Using community science data to assess the association between urbanization and the presence of invasive Aedes species in Hungary
Source: Parasit Vectors. 2023 May 5;16:158. doi: 10.1186/s13071-023-05780-7 (PMC10161419; doi:10.1186/s13071-023-05780-7)
Supplement: Supplementary file 2 — Additional file 2: Dataset S1. Urbanization scores and the probability of detection (0 or 1) for Aedes albopictus, Aedes japonicus and Aedes koreicus in Hungary, as determined using the data of a community science survey undertaken between 2019 and 2022. [file 13071_2023_5780_MOESM2_ESM.xlsx]

## Sheet: Garamszegi et al. 2023 raw_data
ID	date	Ae_albopictus	Ae_japonicus	Ae_koreicus	urbanisation score	mode of submission
2019_2	2019-03-07	0	0	0	-0.929282	email
2019_121	2019-06-10	0	0	0	5.21719	email
2019_36	2019-06-14	0	0	0	-1.17978	email
2019_94	2019-06-16	0	0	0	1.03158	email
2019_1	2019-06-17	0	0	0	5.0061	email
2019_10	2019-06-18	0	0	0	-0.342887	email
2019_11	2019-06-18	0	0	0	-2.24015	email
2019_12	2019-06-18	0	0	0	3.12291	email
2019_127	2019-06-18	0	0	0	-0.440172	email
2019_13	2019-06-18	0	0	0	1.42484	email
2019_230	2019-06-18	1	NA	NA	-0.525939	email
2019_232	2019-06-18	0	0	0	-1.47867	email
2019_233	2019-06-18	0	0	0	2.11733	email
2019_234	2019-06-18	0	0	0	3.66736	email
2019_3	2019-06-18	0	0	0	3.14613	email
2019_4	2019-06-18	0	0	0	-1.73192	email
2019_5	2019-06-18	0	0	0	-1.44589	email
2019_50	2019-06-18	0	0	0	-0.0709498	email
2019_6	2019-06-18	0	0	0	2.49044	email
2019_7	2019-06-18	0	0	0	-0.534705	email
2019_93	2019-06-18	0	0	0	0.782425	email
2019_15	2019-06-19	0	0	0	-0.763531	email
2019_16	2019-06-19	0	0	0	-2.25258	email
2019_17	2019-06-19	0	0	0	2.47021	email
2019_18	2019-06-19	0	0	0	-2.35472	email
2019_182	2019-06-19	0	0	0	-1.99322	email
2019_20	2019-06-19	0	0	0	1.40183	email
2019_21	2019-06-19	0	0	0	-1.5703	email
2019_23	2019-06-19	0	0	0	-0.565747	email
2019_231	2019-06-19	1	NA	NA	-0.614166	email
2019_24	2019-06-19	0	0	0	-2.17463	email
2019_27	2019-06-19	0	0	0	-0.193194	email
2019_28	2019-06-19	0	0	0	-2.07343	email
2019_29	2019-06-19	0	0	0	-1.8991	email
2019_32	2019-06-19	0	0	0	0.00303219	email
2019_33	2019-06-19	0	0	0	1.32771	email
2019_34	2019-06-19	0	0	0	1.37081	email
2019_35	2019-06-19	0	0	0	0.142137	email
2019_120	2019-06-20	0	0	0	4.66188	email
2019_236	2019-06-20	0	0	0	-0.27189	email
2019_237	2019-06-20	0	0	0	2.99201	email
2019_241	2019-06-20	0	0	0	0.11448	email
2019_276	2019-06-20	0	0	0	2.36922	email
2019_38	2019-06-20	0	0	0	-1.6587	email
2019_39	2019-06-20	0	0	0	-0.400627	email
2019_40	2019-06-20	0	0	0	1.40532	email
2019_41	2019-06-20	0	0	0	3.62251	email
2019_43	2019-06-20	0	0	0	-0.722781	email
2019_44	2019-06-20	0	0	0	-1.15699	email
2019_45	2019-06-20	0	0	0	-3.16754	email
2019_46	2019-06-20	0	0	0	-2.28485	email
2019_47	2019-06-20	0	0	0	2.1959	email
2019_48	2019-06-20	0	0	0	1.74144	email
2019_49	2019-06-20	0	0	0	-2.27866	email
2019_51	2019-06-20	0	0	0	-3.13056	email
2019_52	2019-06-20	0	0	0	-0.329277	email
2019_53	2019-06-20	0	0	0	1.46266	email
2019_54	2019-06-20	0	0	0	-1.23078	email
2019_60	2019-06-20	0	0	0	0.759969	email
2019_118	2019-06-21	0	0	0	1.26919	email
2019_238	2019-06-21	NA	1	NA	-1.6683	email
2019_239	2019-06-21	NA	1	NA	-0.800607	email
2019_55	2019-06-21	0	0	0	-1.48603	email
2019_56	2019-06-21	0	0	0	1.13738	email
2019_57	2019-06-21	0	0	0	-1.46142	email
2019_58	2019-06-21	0	0	0	-0.774449	email
2019_59	2019-06-21	0	0	0	-0.34115	email
2019_61	2019-06-21	0	0	0	-0.865259	email
2019_64	2019-06-21	0	0	0	4.14889	email
2019_235	2019-06-22	0	0	0	-0.565041	email
2019_243	2019-06-22	NA	1	NA	-1.01374	email
2019_66	2019-06-22	0	0	0	-1.7385	email
2019_67	2019-06-22	0	0	0	2.02605	email
2019_68	2019-06-22	0	0	0	-3.12278	email
2019_69	2019-06-22	0	0	0	-0.924292	email
2019_70	2019-06-22	0	0	0	-0.410678	email
2019_71	2019-06-22	0	0	0	-0.973914	email
2019_72	2019-06-22	0	0	0	-1.20781	email
2019_73	2019-06-22	0	0	0	-2.40913	email
2019_76	2019-06-22	0	0	0	0.672503	email
2019_77	2019-06-22	0	0	0	-0.689413	email
2019_84	2019-06-22	0	0	0	0.386203	email
2019_89	2019-06-22	0	0	0	0.55041	email
2019_90	2019-06-22	0	0	0	0.744103	email
2019_91	2019-06-22	0	0	0	1.8045	email
2019_115	2019-06-23	0	0	0	-3.24454	email
2019_119	2019-06-23	0	0	0	2.13434	email
2019_79	2019-06-23	0	0	0	-0.414718	email
2019_81	2019-06-23	0	0	0	-1.79017	email
2019_82	2019-06-23	0	0	0	-1.85172	email
2019_85	2019-06-23	0	0	0	-0.844768	email
2019_86	2019-06-23	0	0	0	-0.860645	email
2019_87	2019-06-23	0	0	0	-0.186514	email
2019_88	2019-06-23	0	0	0	-1.19546	email
2019_92	2019-06-23	0	0	0	3.06619	email
2019_100	2019-06-24	0	0	0	2.8364	email
2019_101	2019-06-24	0	0	0	-0.189496	email
2019_103	2019-06-24	0	0	0	2.66085	email
2019_152	2019-06-24	1	NA	NA	-0.282494	email
2019_96	2019-06-24	0	0	0	-2.53253	email
2019_98	2019-06-24	0	0	0	-2.98038	email
2019_99	2019-06-24	0	0	0	-0.649447	email
2019_104	2019-06-25	0	0	0	-3.1025	email
2019_107	2019-06-25	0	0	0	-2.43861	email
2019_108	2019-06-25	0	0	0	3.07822	email
2019_109	2019-06-25	0	0	0	-2.99116	email
2019_111	2019-06-25	0	0	0	-2.37309	email
2019_112	2019-06-25	0	0	0	0.472328	email
2019_113	2019-06-25	0	0	0	4.56485	email
2019_114	2019-06-25	0	0	0	-2.38862	email
2019_116	2019-06-25	0	0	0	0.510967	email
2019_117	2019-06-25	0	0	0	4.71055	email
2019_122	2019-06-26	0	0	0	4.73555	email
2019_123	2019-06-26	0	0	0	-2.99026	email
2019_124	2019-06-26	0	0	0	-0.987422	email
2019_125	2019-06-26	0	0	0	-2.25026	email
2019_126	2019-06-26	0	0	0	-0.512512	email
2019_128	2019-06-26	0	0	0	1.82252	email
2019_153	2019-06-26	0	0	0	-2.94708	email
2019_130	2019-06-27	0	0	0	-2.26757	email
2019_131	2019-06-27	0	0	0	-0.420853	email
2019_132	2019-06-27	0	0	0	-0.640517	email
2019_133	2019-06-27	0	0	0	-1.22393	email
2019_134	2019-06-27	0	0	0	0.775721	email
2019_180	2019-06-27	0	0	0	-1.05549	email
2019_135	2019-06-28	0	0	0	3.32865	email
2019_136	2019-06-28	0	0	0	1.82122	email
2019_138	2019-06-28	NA	1	NA	-0.327814	email
2019_140	2019-06-28	0	0	0	-3.25349	email
2019_147	2019-06-28	NA	1	NA	-1.19772	email
2019_148	2019-06-28	0	0	0	2.38065	email
2019_149	2019-06-28	0	0	0	3.14509	email
2019_150	2019-06-28	NA	1	NA	3.3297	email
2019_151	2019-06-28	1	NA	NA	-3.20873	email
2019_145	2019-06-29	0	0	0	-1.38145	email
2019_143	2019-06-30	0	0	0	-2.37197	email
2019_144	2019-06-30	0	0	0	2.5978	email
2019_258	2019-06-30	0	0	0	-0.601	email
2019_154	2019-07-01	0	0	0	2.20603	email
2019_158	2019-07-01	0	0	0	2.85817	email
2019_157	2019-07-02	0	0	0	0.122224	email
2019_159	2019-07-02	0	0	0	-1.35868	email
2019_161	2019-07-02	0	0	0	-1.03318	email
2019_167	2019-07-02	0	0	0	-0.0215558	email
2019_163	2019-07-03	0	0	0	1.16699	email
2019_165	2019-07-03	0	0	0	-0.623353	email
2019_166	2019-07-03	0	0	0	-0.799733	email
2019_168	2019-07-03	0	0	0	-1.92155	email
2019_169	2019-07-03	NA	1	NA	0.128811	email
2019_171	2019-07-04	0	0	0	-0.536947	email
2019_173	2019-07-04	0	0	0	3.75905	email
2019_202	2019-07-04	NA	1	NA	-1.49851	email
2019_172	2019-07-05	1	NA	NA	1.97929	email
2019_174	2019-07-06	0	0	0	-1.19749	email
2019_225	2019-07-06	1	NA	NA	-0.337669	email
2019_176	2019-07-07	NA	NA	1	-0.239522	email
2019_178	2019-07-07	0	0	0	0.276753	email
2019_181	2019-07-07	0	0	0	-1.75508	email
2019_183	2019-07-07	0	0	0	-2.06244	email
2019_184	2019-07-07	0	0	0	4.24923	email
2019_185	2019-07-07	0	0	0	1.87807	email
2019_191	2019-07-07	0	0	0	0.851451	email
2019_192	2019-07-07	0	0	0	3.0052	email
2019_213	2019-07-07	1	NA	NA	-0.298119	email
2019_214	2019-07-07	1	NA	NA	0.535818	email
2019_187	2019-07-08	0	0	0	-1.91768	email
2019_188	2019-07-08	0	0	0	0.140677	email
2019_190	2019-07-08	0	0	0	3.02748	email
2019_193	2019-07-08	0	0	0	-1.40809	email
2019_195	2019-07-08	0	0	0	-3.25349	email
2019_198	2019-07-08	1	NA	NA	3.99617	email
2019_204	2019-07-08	0	0	0	-2.63186	email
2019_260	2019-07-08	0	0	0	0.31791	email
2019_274	2019-07-08	1	NA	NA	-1.41027	email
2019_203	2019-07-09	NA	1	NA	2.89556	email
2019_215	2019-07-09	0	0	0	1.29935	email
2019_205	2019-07-10	0	0	0	3.33323	email
2019_206	2019-07-10	0	0	0	-1.79809	email
2019_207	2019-07-10	0	0	0	-0.0645636	email
2019_209	2019-07-10	NA	1	NA	-2.07448	email
2019_208	2019-07-11	0	0	0	-0.583452	email
2019_211	2019-07-11	0	0	0	1.16147	email
2019_212	2019-07-12	0	0	0	-2.28185	email
2019_218	2019-07-13	0	0	0	1.58941	email
2019_217	2019-07-14	NA	1	NA	1.89596	email
2019_219	2019-07-15	0	0	0	-0.984496	email
2019_220	2019-07-15	0	0	0	-2.71702	email
2019_221	2019-07-15	NA	NA	1	-2.58616	email
2019_222	2019-07-15	NA	1	NA	-2.3521	email
2019_223	2019-07-16	0	0	0	-0.702484	email
2019_224	2019-07-16	0	0	0	-0.391209	email
2019_226	2019-07-17	0	0	0	2.8138	email
2019_227	2019-07-17	0	0	0	1.13244	email
2019_228	2019-07-17	1	NA	NA	-0.978453	email
2019_229	2019-07-17	0	0	0	3.41089	email
2019_244	2019-07-23	1	NA	NA	-0.65135	email
2019_246	2019-07-23	0	0	0	-2.24709	email
2019_247	2019-07-23	0	0	0	2.93967	email
2019_248	2019-07-23	0	0	0	-1.04789	email
2019_252	2019-07-24	1	NA	NA	-2.02748	email
2019_249	2019-07-25	NA	1	NA	0.830667	email
2019_250	2019-07-25	NA	1	NA	-4.15406	email
2019_251	2019-07-25	NA	1	NA	1.74368	email
2019_253	2019-07-25	0	0	0	-2.57537	email
2019_255	2019-07-29	NA	1	NA	-0.259044	email
2019_256	2019-07-30	1	NA	NA	-1.62557	email
2019_257	2019-07-30	0	0	0	3.16917	email
2019_335	2019-07-30	NA	1	NA	-0.657747	email
2019_414	2019-07-30	1	NA	NA	-1.00852	email
2019_414	2019-07-30	1	NA	NA	-1.00852	app
2019_414	2019-07-30	1	NA	NA	-1.00852	email
2019_414	2019-07-30	1	NA	NA	-1.00852	app
2019_259	2019-07-31	0	0	0	-3.03929	email
2019_261	2019-07-31	0	0	0	1.54421	email
2019_264	2019-07-31	NA	1	NA	1.13342	email
2019_279	2019-07-31	0	0	0	-0.0669681	email
2019_263	2019-08-02	NA	1	NA	-2.06201	email
2019_265	2019-08-02	0	0	0	-0.476827	email
2019_266	2019-08-03	NA	1	NA	2.7835	email
2019_267	2019-08-03	0	0	0	1.34386	email
2019_268	2019-08-04	0	0	0	0.272291	email
2019_269	2019-08-05	NA	1	NA	1.9078	email
2019_270	2019-08-05	1	NA	NA	-3.25224	email
2019_272	2019-08-05	0	0	0	-4.49466	email
2019_273	2019-08-06	1	NA	NA	-1.17298	email
2019_275	2019-08-07	0	0	0	2.39182	email
2019_278	2019-08-07	1	NA	NA	-0.606746	email
2019_284	2019-08-07	NA	1	NA	-2.57025	email
2019_277	2019-08-08	0	0	0	-2.90346	email
2019_280	2019-08-08	NA	1	NA	-1.49642	email
2019_281	2019-08-08	0	0	0	-2.15708	email
2019_283	2019-08-08	0	0	0	1.53589	email
2019_288	2019-08-10	0	0	0	-1.77622	email
2019_290	2019-08-12	0	0	0	1.30912	email
2019_292	2019-08-13	1	NA	NA	-0.477784	email
2019_293	2019-08-13	NA	1	NA	-3.10046	email
2019_294	2019-08-14	NA	1	NA	-0.427084	email
2019_295	2019-08-14	0	0	0	-1.73652	email
2019_296	2019-08-14	1	NA	NA	-3.18836	email
2019_312	2019-08-14	1	NA	NA	-2.73394	email
2019_297	2019-08-15	0	0	0	0.655392	email
2019_298	2019-08-15	NA	NA	1	0.788855	email
2019_299	2019-08-15	NA	1	NA	1.42933	email
2019_301	2019-08-15	0	0	0	2.76869	email
2019_300	2019-08-16	0	0	0	-0.892844	email
2019_302	2019-08-16	0	0	0	-1.23971	email
2019_303	2019-08-18	0	0	0	-3.00156	email
2019_304	2019-08-18	0	0	0	-1.44258	email
2019_306	2019-08-19	NA	1	NA	-1.60839	email
2019_308	2019-08-20	0	0	0	0.354633	email
2019_309	2019-08-21	NA	1	NA	2.8406	email
2019_310	2019-08-21	NA	1	NA	-1.24532	email
2019_311	2019-08-21	NA	1	NA	1.42939	email
2019_314	2019-08-22	0	0	0	-0.326801	email
2019_315	2019-08-22	NA	1	NA	0.230125	email
2019_317	2019-08-23	1	NA	NA	-0.155692	email
2019_330	2019-08-23	1	NA	NA	-0.263677	email
2019_318	2019-08-24	1	NA	NA	-0.417522	email
2019_319	2019-08-25	0	0	0	0.740635	email
2019_320	2019-08-25	NA	1	NA	-1.76878	email
2019_321	2019-08-25	0	0	0	1.9247	email
2019_322	2019-08-26	NA	1	NA	-0.546917	email
2019_323	2019-08-26	NA	1	NA	-0.826373	email
2019_324	2019-08-26	1	NA	NA	2.05301	email
2019_325	2019-08-26	1	NA	NA	-1.34916	email
2019_329	2019-08-27	0	0	0	-2.23495	email
2019_331	2019-08-27	1	NA	NA	0.478975	email
2019_333	2019-08-29	1	NA	NA	-0.144287	email
2019_334	2019-08-29	1	NA	NA	1.60884	email
2019_336	2019-08-30	NA	1	NA	-0.447208	email
2019_337	2019-08-30	NA	1	NA	2.45908	email
2019_339	2019-08-31	1	NA	NA	-0.826442	email
2019_340	2019-09-02	1	NA	NA	0.818184	email
2019_341	2019-09-04	0	0	0	3.16917	email
2019_344	2019-09-05	0	0	0	1.22253	email
2019_345	2019-09-05	0	0	0	-3.72145	email
2019_346	2019-09-06	0	0	0	1.63102	email
2019_347	2019-09-06	1	NA	NA	-3.28674	email
2019_349	2019-09-06	0	0	0	0.221263	email
2019_350	2019-09-08	NA	1	NA	-1.0427	email
2019_351	2019-09-08	NA	1	NA	0.0245755	email
2019_357	2019-09-08	1	NA	NA	0.295324	email
2019_352	2019-09-09	0	0	0	-1.43954	email
2019_353	2019-09-10	1	NA	NA	-3.8264	email
2019_354	2019-09-10	1	NA	NA	-2.53483	email
2019_355	2019-09-10	1	NA	NA	-1.52493	email
2019_356	2019-09-10	1	NA	NA	1.49702	email
2019_358	2019-09-11	0	0	0	-3.86671	email
2019_359	2019-09-11	0	0	0	-2.56721	email
2019_360	2019-09-13	1	NA	NA	0.31668	email
2019_361	2019-09-14	NA	1	NA	2.59746	email
2019_362	2019-09-15	1	NA	NA	-1.22439	email
2019_363	2019-09-16	NA	1	NA	-0.302669	email
2019_364	2019-09-16	1	NA	NA	2.99459	email
2019_365	2019-09-16	0	0	0	-0.125363	email
2019_366	2019-09-16	NA	1	NA	-3.33282	email
2019_367	2019-09-21	0	0	0	1.46102	email
2019_368	2019-09-21	1	NA	NA	1.86956	email
2019_369	2019-09-24	1	NA	NA	-3.14042	email
2019_370	2019-09-24	0	0	0	1.08204	email
2019_371	2019-09-25	1	NA	NA	-1.54335	email
2019_372	2019-09-25	1	NA	NA	2.01845	email
2019_373	2019-09-27	1	NA	NA	-3.88392	email
2019_374	2019-09-27	NA	1	NA	3.13352	email
2019_375	2019-09-29	NA	1	NA	-1.39966	email
2019_376	2019-09-29	NA	1	NA	2.1055	email
2019_377	2019-09-29	1	NA	NA	-0.81924	email
2019_379	2019-10-01	NA	1	NA	0.966322	email
2019_380	2019-10-08	NA	1	NA	1.68533	email
2019_381	2019-10-09	0	0	0	0.394059	email
2019_382	2019-10-12	NA	1	NA	-0.612739	email
2019_383	2019-10-14	NA	1	NA	-0.987364	email
2019_385	2019-10-14	NA	1	NA	0.0721953	email
2019_386	2019-10-17	NA	NA	1	1.79296	email
2019_387	2019-10-19	1	NA	NA	0.414198	email
2019_388	2019-10-19	NA	NA	1	1.59838	email
2019_389	2019-10-19	1	NA	NA	-0.626608	email
2019_390	2019-10-20	0	0	0	-1.09504	email
2019_391	2019-10-20	NA	1	NA	-3.49222	email
2019_392	2019-10-21	0	0	0	-0.258893	email
2019_393	2019-10-22	NA	1	NA	2.25387	email
2019_399	2019-10-22	NA	1	NA	-1.62334	email
2019_394	2019-10-23	0	0	0	2.02806	email
2019_395	2019-10-26	0	0	0	-1.90488	email
2019_396	2019-10-26	0	0	0	1.46445	email
2019_398	2019-10-26	0	0	0	2.36832	email
2019_397	2019-10-27	0	0	0	1.0077	email
2019_400	2019-10-29	0	0	0	1.7631	email
2019_401	2019-11-01	0	0	0	0.428633	email
2019_402	2019-11-02	0	0	0	0.787081	email
2019_160	2019-11-06	0	0	0	-0.383554	email
2019_403	2019-11-10	0	0	0	-0.900656	email
2019_405	2019-11-14	0	0	0	-2.42284	email
2019_406	2019-11-14	0	0	0	1.80521	email
2019_407	2019-11-14	0	0	0	-1.89741	email
2019_408	2019-11-14	0	0	0	-3.12751	email
2019_410	2019-11-17	0	0	0	-0.537425	email
2019_412	2019-11-22	0	0	0	2.34224	email
2019_413	2019-11-25	0	0	0	-1.37696	email
2020_1	2020-01-30	NA	1	NA	2.43964	email
2020_2	2020-03-02	0	0	0	-1.25192	email
2020_56	2020-03-20	0	0	0	-0.299146	email
2020_3	2020-04-04	0	0	0	-1.55331	email
2020_312	2020-04-04	1	NA	NA	NA	email
2020_4	2020-04-09	0	0	0	-2.91115	email
2020_5	2020-04-12	NA	1	NA	-0.399162	email
2020_6	2020-04-20	0	0	0	2.19815	email
2020_11	2020-04-28	0	0	0	2.51884	email
2020_1353	2020-05-01	0	0	0	-0.394129	email
2020_8	2020-05-09	NA	1	NA	0.707761	email
2020_15	2020-05-18	0	0	0	2.60715	email
2020_702	2020-05-18	0	0	0	1.68364	email
2020_16	2020-05-19	0	0	0	-3.75683	email
2020_18	2020-05-20	0	0	0	-2.94675	email
2020_19	2020-05-20	NA	1	NA	-0.107117	email
2020_327	2020-05-20	0	0	0	0.455965	email
2020_20	2020-05-21	NA	1	NA	2.3884	email
2020_21	2020-05-22	0	0	0	-0.0284021	email
2020_480	2020-05-23	0	0	0	1.71005	email
2020_22	2020-05-25	0	0	0	3.13352	email
2020_28	2020-06-02	NA	1	NA	1.10773	email
2020_24	2020-06-03	NA	1	NA	-4.00497	email
2020_1330	2020-06-06	0	0	0	-2.96725	email
2020_25	2020-06-07	NA	1	NA	2.99094	email
2020_26	2020-06-08	NA	1	NA	-2.73451	email
2020_29	2020-06-13	NA	1	NA	2.70959	email
2020_30	2020-06-14	NA	1	NA	0.807463	email
2020_31	2020-06-14	0	0	0	-0.747624	email
2020_35	2020-06-21	NA	1	NA	0.41508	email
2020_36	2020-06-25	NA	1	NA	2.08784	email
2020_65	2020-06-25	1	NA	NA	-3.07572	email
2020_37	2020-06-28	NA	1	NA	-0.768363	email
2020_41	2020-06-28	0	0	0	0.345666	email
2020_43	2020-06-30	1	NA	NA	-0.444839	email
2020_162	2020-07-01	NA	1	NA	0.192358	email
2020_40	2020-07-01	1	NA	NA	-1.47789	email
2020_42	2020-07-01	0	0	0	1.7437	email
2020_44	2020-07-02	1	NA	NA	-0.150459	email
2020_45	2020-07-02	NA	1	NA	2.26342	email
2020_48	2020-07-02	0	0	0	1.98617	email
2020_155	2020-07-03	0	0	0	1.21249	email
2020_176	2020-07-03	NA	1	NA	0.668354	email
2020_53	2020-07-03	0	0	0	2.21057	email
2020_54	2020-07-03	1	NA	NA	0.664145	email
2020_55	2020-07-03	NA	1	NA	3.06638	email
2020_57	2020-07-03	NA	1	NA	-0.162167	email
2020_58	2020-07-03	NA	1	NA	0.439207	email
2020_59	2020-07-03	0	0	0	1.12659	email
2020_60	2020-07-03	0	0	0	-0.612602	email
2020_103	2020-07-04	0	0	0	-0.398064	email
2020_104	2020-07-04	0	0	0	-0.713917	email
2020_106	2020-07-04	0	0	0	-2.84844	email
2020_135	2020-07-04	0	0	0	-0.296126	email
2020_185	2020-07-04	0	0	0	1.68793	email
2020_187	2020-07-04	NA	1	NA	-3.0964	email
2020_268	2020-07-04	0	0	0	-2.87907	csomag
2020_269	2020-07-04	0	0	0	-2.66664	csomag
2020_420	2020-07-04	0	0	0	-1.8052	csomag
2020_61	2020-07-04	0	0	0	-3.96607	email
2020_62	2020-07-04	0	0	0	0.859879	email
2020_63	2020-07-04	0	0	0	1.95173	email
2020_66	2020-07-04	0	0	0	-0.916535	email
2020_67	2020-07-04	1	NA	NA	1.90845	email
2020_68	2020-07-04	0	0	0	1.24434	email
2020_69	2020-07-04	0	0	0	0.597401	email
2020_70	2020-07-04	0	0	0	-0.475421	email
2020_71	2020-07-04	0	0	0	1.31706	email
2020_72	2020-07-04	0	0	0	0.760295	email
2020_73	2020-07-04	NA	1	NA	2.31263	email
2020_74	2020-07-04	0	0	0	-0.319194	email
2020_75	2020-07-04	NA	NA	NA	-0.98826	email
2020_76	2020-07-04	0	0	0	4.06236	email
2020_77	2020-07-04	0	0	0	2.69881	email
2020_78	2020-07-04	0	0	0	-0.764451	email
2020_79	2020-07-04	0	0	0	-1.77393	email
2020_80	2020-07-04	NA	1	NA	-2.44079	email
2020_81	2020-07-04	NA	1	NA	-1.20699	email
2020_82	2020-07-04	0	0	0	0.0129462	email
2020_83	2020-07-04	NA	1	NA	-1.37863	email
2020_85	2020-07-04	0	0	0	2.20305	email
2020_86	2020-07-04	NA	1	NA	-0.576207	email
2020_87	2020-07-04	0	0	0	-0.939272	email
2020_91	2020-07-04	1	NA	NA	0.284826	email
2020_92	2020-07-04	0	0	0	4.98998	email
2020_100	2020-07-05	0	0	0	-0.489695	email
2020_102	2020-07-05	NA	1	NA	3.84696	email
2020_105	2020-07-05	0	0	0	-2.3225	email
2020_107	2020-07-05	0	0	0	-2.28473	email
2020_108	2020-07-05	0	0	0	-2.21953	email
2020_109	2020-07-05	NA	1	NA	1.6746	email
2020_111	2020-07-05	0	0	0	-1.99323	email
2020_112	2020-07-05	0	0	0	2.2814	email
2020_114	2020-07-05	0	0	0	-2.61381	email
2020_117	2020-07-05	0	0	0	-2.54553	email
2020_118	2020-07-05	NA	1	NA	-1.23752	email
2020_119	2020-07-05	0	0	0	-1.90601	email
2020_120	2020-07-05	0	0	0	0.806682	email
2020_121	2020-07-05	0	0	0	-2.06576	email
2020_124	2020-07-05	NA	1	NA	1.06341	email
2020_125	2020-07-05	0	0	0	-0.833915	email
2020_126	2020-07-05	0	0	0	-2.62149	email
2020_127	2020-07-05	1	NA	NA	-1.35453	email
2020_128	2020-07-05	0	0	0	3.24413	email
2020_133	2020-07-05	0	0	0	1.58056	email
2020_152	2020-07-05	0	0	0	-1.62632	email
2020_184	2020-07-05	0	0	0	3.20619	email
2020_208	2020-07-05	0	0	0	-1.63116	email
2020_416	2020-07-05	0	0	0	-0.0889626	csomag
2020_417	2020-07-05	0	0	0	3.27566	csomag
2020_88	2020-07-05	0	0	0	4.49371	email
2020_89	2020-07-05	1	NA	NA	-2.35084	email
2020_93	2020-07-05	NA	1	NA	1.24988	email
2020_94	2020-07-05	NA	1	NA	-1.51341	email
2020_96	2020-07-05	0	0	0	-0.824391	email
2020_97	2020-07-05	NA	1	NA	-0.140035	email
2020_98	2020-07-05	NA	1	NA	-1.16915	email
2020_99	2020-07-05	0	0	0	-2.22736	email
2020_130	2020-07-06	NA	1	NA	-0.0712288	email
2020_131	2020-07-06	0	0	0	1.77251	email
2020_132	2020-07-06	0	0	0	-0.14227	email
2020_139	2020-07-06	NA	1	NA	-0.616188	email
2020_141	2020-07-06	0	0	0	-1.69623	email
2020_143	2020-07-06	0	0	0	-1.49549	email
2020_145	2020-07-06	0	0	0	-1.46564	email
2020_146	2020-07-06	0	0	0	2.26682	email
2020_147	2020-07-06	0	0	0	0.33215	email
2020_148	2020-07-06	0	0	0	1.35131	email
2020_149	2020-07-06	NA	1	NA	-0.0792228	email
2020_151	2020-07-06	0	0	0	-2.73942	email
2020_153	2020-07-06	NA	1	NA	-0.359806	email
2020_156	2020-07-06	0	0	0	-2.11129	email
2020_157	2020-07-06	0	0	0	2.56478	email
2020_158	2020-07-06	NA	1	NA	1.41904	email
2020_159	2020-07-06	0	0	0	1.75171	email
2020_160	2020-07-06	NA	NA	NA	0.903441	email
2020_161	2020-07-06	0	0	0	-1.12745	email
2020_166	2020-07-06	0	0	0	1.22584	email
2020_167	2020-07-06	0	0	0	4.91747	email
2020_168	2020-07-06	0	0	0	0.929337	email
2020_169	2020-07-06	1	NA	NA	3.16318	email
2020_170	2020-07-06	1	NA	NA	-1.79409	email
2020_171	2020-07-06	NA	1	NA	-2.8717	email
2020_172	2020-07-06	NA	1	NA	4.11742	email
2020_173	2020-07-06	0	0	0	0.133159	email
2020_174	2020-07-06	0	0	0	1.82455	email
2020_177	2020-07-06	0	0	0	-2.98017	email
2020_180	2020-07-06	0	0	0	-1.87641	email
2020_222	2020-07-06	NA	NA	NA	-0.947653	email
2020_273	2020-07-06	NA	1	NA	-1.19913	email
2020_415	2020-07-06	NA	NA	1	-2.25835	csomag
2020_418	2020-07-06	0	0	0	-2.4716	csomag
2020_150	2020-07-07	0	0	0	1.92544	email
2020_183	2020-07-07	0	0	0	-0.809463	email
2020_186	2020-07-07	0	0	0	-2.33294	email
2020_188	2020-07-07	NA	1	NA	2.53074	email
2020_189	2020-07-07	0	0	0	-0.909564	email
2020_190	2020-07-07	1	NA	NA	-1.67288	email
2020_192	2020-07-07	NA	1	NA	-2.70519	email
2020_194	2020-07-07	0	0	0	-1.83427	email
2020_195	2020-07-07	NA	1	NA	1.5496	email
2020_196	2020-07-07	0	0	0	-3.15838	email
2020_198	2020-07-07	NA	1	NA	-2.46195	email
2020_201	2020-07-07	0	0	0	2.52361	email
2020_203	2020-07-07	0	0	0	1.92647	email
2020_204	2020-07-07	1	NA	NA	-0.268005	email
2020_207	2020-07-07	NA	1	NA	-1.99942	email
2020_209	2020-07-07	0	0	0	1.78009	email
2020_210	2020-07-07	0	0	0	3.09744	email
2020_211	2020-07-07	NA	1	NA	0.148251	email
2020_255	2020-07-07	0	0	0	1.79756	email
2020_257	2020-07-07	0	0	0	3.32857	email
2020_476	2020-07-07	0	0	0	-0.414017	email
2020_212	2020-07-08	NA	1	NA	-3.05977	email
2020_213	2020-07-08	NA	1	NA	3.00102	email
2020_214	2020-07-08	0	0	0	1.29513	email
2020_215	2020-07-08	0	0	0	-2.15858	email
2020_216	2020-07-08	1	NA	NA	2.70722	email
2020_219	2020-07-08	0	0	0	-1.30224	email
2020_220	2020-07-08	NA	1	NA	0.036703	email
2020_221	2020-07-08	NA	1	NA	0.87066	email
2020_226	2020-07-08	0	0	0	-1.69416	email
2020_227	2020-07-08	NA	1	NA	-0.952335	email
2020_228	2020-07-08	NA	1	NA	-3.00131	email
2020_230	2020-07-08	0	0	0	-2.96416	email
2020_232	2020-07-08	NA	1	NA	0.108484	email
2020_233	2020-07-08	0	0	0	-2.20307	email
2020_234	2020-07-08	0	0	0	2.98917	email
2020_235	2020-07-08	0	0	0	0.696045	email
2020_236	2020-07-08	0	0	0	-0.330588	email
2020_237	2020-07-08	0	0	0	1.14347	email
2020_238	2020-07-08	0	0	0	-3.18017	email
2020_239	2020-07-08	0	0	0	-1.95641	email
2020_240	2020-07-08	NA	1	NA	2.36869	email
2020_242	2020-07-08	0	0	0	-0.390595	email
2020_246	2020-07-08	NA	1	NA	1.40869	email
2020_247	2020-07-08	0	0	0	-2.08011	email
2020_248	2020-07-08	0	0	0	4.08497	email
2020_250	2020-07-08	NA	1	NA	0.268708	email
2020_251	2020-07-08	0	0	0	2.79002	email
2020_258	2020-07-08	0	0	0	2.54536	email
2020_267	2020-07-08	0	0	0	-3.12318	csomag
2020_274	2020-07-08	0	0	0	1.27103	email
2020_326	2020-07-08	NA	1	NA	-2.07741	email
2020_424	2020-07-08	0	0	0	-1.60232	csomag
2020_252	2020-07-09	1	NA	NA	0.116184	email
2020_254	2020-07-09	0	0	0	-1.9271	email
2020_256	2020-07-09	0	0	0	2.96063	email
2020_261	2020-07-09	0	0	0	2.78262	email
2020_262	2020-07-09	1	NA	NA	0.749752	email
2020_263	2020-07-09	0	0	0	1.62117	email
2020_265	2020-07-09	0	0	0	-1.31166	email
2020_266	2020-07-09	0	0	0	-3.15096	email
2020_270	2020-07-09	0	0	0	-1.9434	email
2020_271	2020-07-09	0	0	0	-1.45256	email
2020_272	2020-07-09	0	0	0	-1.7252	email
2020_275	2020-07-09	0	0	0	3.69897	email
2020_279	2020-07-09	0	0	0	-1.18409	email
2020_280	2020-07-09	1	NA	NA	5.30642	email
2020_281	2020-07-09	0	0	0	-1.40523	email
2020_282	2020-07-09	0	0	0	-2.10459	email
2020_283	2020-07-09	0	0	0	4.1776	email
2020_284	2020-07-09	0	0	0	3.43884	email
2020_285	2020-07-09	0	0	0	-0.896311	email
2020_286	2020-07-09	0	0	0	0.962569	email
2020_287	2020-07-09	0	0	0	-2.71891	email
2020_288	2020-07-09	NA	NA	NA	1.27172	email
2020_289	2020-07-09	NA	1	NA	-1.41781	email
2020_290	2020-07-09	0	0	0	1.18029	email
2020_291	2020-07-09	0	0	0	-0.934469	email
2020_292	2020-07-09	0	0	0	-1.04432	email
2020_293	2020-07-09	0	0	0	1.18389	email
2020_294	2020-07-09	0	0	0	-0.405108	email
2020_295	2020-07-09	0	0	0	-2.514	email
2020_426	2020-07-09	NA	NA	1	-0.527172	csomag
2020_496	2020-07-09	0	0	0	0.0138182	email
2020_296	2020-07-10	NA	1	NA	4.54123	email
2020_297	2020-07-10	NA	1	NA	3.99812	email
2020_298	2020-07-10	NA	1	NA	2.20174	email
2020_300	2020-07-10	NA	1	NA	-1.86189	email
2020_301	2020-07-10	0	0	0	1.66877	email
2020_302	2020-07-10	0	0	0	1.49626	email
2020_304	2020-07-10	NA	1	NA	-1.94323	email
2020_305	2020-07-10	1	NA	NA	1.1572	email
2020_307	2020-07-10	0	0	0	-1.21083	email
2020_310	2020-07-10	NA	1	NA	2.81745	email
2020_313	2020-07-10	NA	NA	1	2.78865	email
2020_316	2020-07-10	NA	1	NA	2.93114	email
2020_317	2020-07-10	NA	1	NA	0.877767	email
2020_344	2020-07-10	0	0	0	0.59676	email
2020_787	2020-07-10	0	0	0	-2.15313	email
2020_318	2020-07-11	0	0	0	3.15161	email
2020_320	2020-07-11	NA	1	NA	-0.227684	email
2020_321	2020-07-11	NA	NA	1	-0.638128	email
2020_323	2020-07-11	NA	NA	NA	-2.7225	email
2020_324	2020-07-11	NA	1	NA	-1.09398	email
2020_328	2020-07-11	NA	NA	NA	-2.89236	email
2020_329	2020-07-11	0	0	0	2.25459	email
2020_330	2020-07-11	0	0	0	-2.01238	email
2020_336	2020-07-11	0	0	0	3.52291	email
2020_382	2020-07-11	0	0	0	-2.04144	email
2020_570	2020-07-11	0	0	0	2.24088	email
2020_333	2020-07-12	0	0	0	4.17517	email
2020_334	2020-07-12	0	0	0	-0.953306	email
2020_335	2020-07-12	0	0	0	-3.20672	email
2020_338	2020-07-12	0	0	0	0.988394	email
2020_339	2020-07-12	0	0	0	0.871025	email
2020_340	2020-07-12	0	0	0	3.56773	email
2020_341	2020-07-12	0	0	0	3.41235	email
2020_342	2020-07-12	0	0	0	-0.565842	email
2020_346	2020-07-12	0	0	0	3.23852	email
2020_348	2020-07-12	0	0	0	-1.91712	email
2020_357	2020-07-12	NA	NA	1	0.337083	email
2020_380	2020-07-12	0	0	0	-1.08585	email
2020_350	2020-07-13	0	0	0	0.754332	email
2020_353	2020-07-13	0	0	0	2.72544	email
2020_355	2020-07-13	1	NA	NA	3.68548	email
2020_356	2020-07-13	NA	1	NA	2.89596	email
2020_359	2020-07-13	0	0	0	-0.261385	email
2020_360	2020-07-13	1	NA	NA	0.395736	csomag
2020_361	2020-07-13	NA	1	NA	2.99448	email
2020_362	2020-07-13	0	0	0	-1.90435	email
2020_363	2020-07-13	0	0	0	1.70312	email
2020_364	2020-07-13	0	0	0	-1.21751	email
2020_367	2020-07-13	0	0	0	0.777697	email
2020_368	2020-07-13	1	NA	NA	-1.16501	email
2020_369	2020-07-13	1	NA	NA	1.2022	email
2020_371	2020-07-13	NA	1	NA	0.220502	email
2020_372	2020-07-13	NA	NA	NA	2.59016	email
2020_373	2020-07-13	0	0	0	-2.76522	email
2020_374	2020-07-13	0	0	0	-3.42904	email
2020_397	2020-07-13	1	NA	NA	0.869092	email
2020_423	2020-07-13	0	0	0	1.16359	csomag
2020_376	2020-07-14	0	0	0	-0.414083	email
2020_378	2020-07-14	0	0	0	-2.66412	email
2020_379	2020-07-14	0	0	0	-1.77361	email
2020_381	2020-07-14	NA	1	NA	1.036	email
2020_383	2020-07-14	NA	1	NA	-3.42904	email
2020_384	2020-07-14	NA	NA	NA	-3.21471	email
2020_385	2020-07-14	NA	NA	1	-0.598241	email
2020_387	2020-07-14	0	0	0	-1.49553	email
2020_389	2020-07-14	0	0	0	-0.658933	email
2020_390	2020-07-14	0	0	0	2.3662	email
2020_391	2020-07-14	NA	1	NA	3.15011	email
2020_392	2020-07-14	NA	NA	1	-1.56564	email
2020_393	2020-07-14	1	NA	NA	-1.83107	email
2020_394	2020-07-14	0	0	0	-0.842275	email
2020_427	2020-07-14	NA	NA	1	4.7168	csomag
2020_395	2020-07-15	0	0	0	1.14953	email
2020_396	2020-07-15	0	0	0	1.63312	email
2020_398	2020-07-15	0	0	0	0.832689	email
2020_399	2020-07-15	NA	1	NA	-1.18093	email
2020_403	2020-07-15	0	0	0	-1.9052	email
2020_404	2020-07-15	0	0	0	-1.49681	email
2020_405	2020-07-15	0	0	0	-0.451133	email
2020_406	2020-07-15	0	0	0	-0.352287	email
2020_410	2020-07-15	0	0	0	2.56763	email
2020_412	2020-07-15	0	0	0	-2.66428	email
2020_413	2020-07-15	NA	1	NA	2.14167	email
2020_414	2020-07-15	NA	1	NA	3.61876	email
2020_432	2020-07-16	NA	1	NA	-2.56527	email
2020_472	2020-07-16	1	NA	NA	-3.42904	email
2020_523	2020-07-16	NA	1	NA	-1.52075	email
2020_431	2020-07-17	NA	1	NA	0.893178	email
2020_434	2020-07-17	0	0	0	-0.95789	email
2020_435	2020-07-17	NA	1	NA	5.01961	email
2020_436	2020-07-17	0	0	0	-0.829779	email
2020_437	2020-07-17	0	0	0	-1.4056	email
2020_438	2020-07-17	0	0	0	3.21415	email
2020_439	2020-07-17	NA	1	NA	1.01153	email
2020_440	2020-07-17	0	0	0	3.269	email
2020_497	2020-07-17	0	0	0	-2.26007	email
2020_443	2020-07-18	0	0	0	2.75881	email
2020_444	2020-07-18	NA	1	NA	-1.92873	email
2020_445	2020-07-18	0	0	0	1.58991	email
2020_446	2020-07-18	0	0	0	2.53663	email
2020_448	2020-07-18	0	0	0	-2.70833	email
2020_450	2020-07-18	NA	1	NA	-1.30603	email
2020_451	2020-07-18	0	0	0	-2.11803	email
2020_452	2020-07-18	NA	1	NA	0.0340315	email
2020_453	2020-07-18	0	0	0	-3.16186	email
2020_454	2020-07-18	0	0	0	-0.178087	email
2020_441	2020-07-19	1	NA	NA	2.71862	email
2020_456	2020-07-19	NA	NA	NA	2.88836	email
2020_457	2020-07-19	1	NA	NA	1.38832	email
2020_459	2020-07-19	0	0	0	-2.195	email
2020_461	2020-07-19	NA	1	NA	-2.59738	email
2020_462	2020-07-19	0	0	0	2.18799	email
2020_463	2020-07-19	NA	1	NA	1.138	email
2020_464	2020-07-19	0	0	0	-0.480616	email
2020_465	2020-07-19	NA	1	NA	-2.64019	email
2020_467	2020-07-19	NA	1	NA	1.23296	email
2020_469	2020-07-19	NA	1	NA	3.05316	email
2020_495	2020-07-19	1	NA	NA	-0.142425	email
2020_509	2020-07-19	0	0	0	-2.6651	email
2020_471	2020-07-20	0	0	0	1.07315	email
2020_473	2020-07-20	1	NA	NA	0.327391	email
2020_474	2020-07-20	0	0	0	-1.2917	email
2020_475	2020-07-20	0	0	0	-1.74461	email
2020_477	2020-07-20	0	0	0	0.611157	email
2020_478	2020-07-20	NA	NA	1	-0.273224	email
2020_482	2020-07-20	0	0	0	1.01087	email
2020_483	2020-07-20	1	NA	NA	1.63513	email
2020_486	2020-07-20	0	0	0	-1.28358	email
2020_491	2020-07-20	NA	NA	NA	-1.09231	email
2020_566	2020-07-20	1	NA	NA	-0.66714	email
2020_701	2020-07-20	0	0	0	-2.61204	email
2020_479	2020-07-21	0	0	0	-0.928496	email
2020_481	2020-07-21	0	0	0	0.370445	email
2020_485	2020-07-21	0	0	0	-1.18867	email
2020_487	2020-07-21	NA	NA	NA	-1.69072	email
2020_488	2020-07-21	0	0	0	-0.788293	email
2020_489	2020-07-21	0	0	0	0.398663	email
2020_490	2020-07-21	0	0	0	0.662816	email
2020_492	2020-07-21	0	0	0	4.54192	email
2020_494	2020-07-21	0	0	0	-2.30448	email
2020_547	2020-07-21	0	0	0	1.11067	email
2020_498	2020-07-22	0	0	0	-1.69523	email
2020_499	2020-07-22	0	0	0	-0.36691	email
2020_500	2020-07-22	0	0	0	-0.921595	email
2020_502	2020-07-22	NA	NA	NA	0.68766	email
2020_503	2020-07-22	0	0	0	-1.36748	email
2020_507	2020-07-22	0	0	0	0.326935	email
2020_703	2020-07-22	NA	NA	1	-1.35507	email
2020_510	2020-07-23	1	NA	NA	3.32781	email
2020_512	2020-07-23	1	NA	NA	2.28455	email
2020_514	2020-07-23	0	0	0	-0.672111	email
2020_515	2020-07-23	0	0	0	-0.237011	email
2020_516	2020-07-23	0	0	0	3.25072	email
2020_517	2020-07-23	NA	NA	NA	5.50001	email
2020_518	2020-07-23	0	0	0	-0.844266	email
2020_519	2020-07-23	0	0	0	1.5236	email
2020_528	2020-07-23	0	0	0	-2.87207	email
2020_537	2020-07-23	0	0	0	-3.11078	email
2020_567	2020-07-23	0	0	0	-2.9527	email
2020_520	2020-07-24	NA	NA	1	0.882411	email
2020_522	2020-07-24	0	0	0	-2.14432	email
2020_524	2020-07-24	0	0	0	2.25129	email
2020_525	2020-07-24	1	NA	NA	-0.219864	email
2020_526	2020-07-24	0	0	0	2.06986	email
2020_527	2020-07-24	0	0	0	-2.86534	email
2020_529	2020-07-24	0	0	0	-2.44432	email
2020_530	2020-07-24	0	0	0	-1.75518	email
2020_531	2020-07-24	0	0	0	-1.35889	email
2020_540	2020-07-24	0	0	0	-2.56782	email
2020_553	2020-07-24	0	0	0	-2.61414	email
2020_532	2020-07-25	0	0	0	-1.44564	email
2020_533	2020-07-25	0	0	0	-0.113156	email
2020_534	2020-07-25	0	0	0	-0.895675	email
2020_535	2020-07-25	0	0	0	1.24567	email
2020_538	2020-07-25	0	0	0	-2.78843	email
2020_539	2020-07-25	0	0	0	-2.73022	email
2020_541	2020-07-25	NA	NA	NA	4.51326	email
2020_563	2020-07-25	0	0	0	-1.86344	email
2020_542	2020-07-26	1	NA	NA	0.513703	email
2020_544	2020-07-26	1	NA	NA	0.183122	email
2020_545	2020-07-26	1	NA	NA	0.611304	email
2020_548	2020-07-26	0	0	0	1.86936	email
2020_549	2020-07-26	0	0	0	-0.817669	email
2020_550	2020-07-26	0	0	0	0.805872	email
2020_551	2020-07-26	1	NA	NA	-0.133006	email
2020_552	2020-07-26	0	0	0	-0.0425701	email
2020_555	2020-07-26	0	0	0	2.04514	email
2020_561	2020-07-26	0	0	0	4.76646	email
2020_565	2020-07-26	0	0	0	0.585901	email
2020_569	2020-07-26	0	0	0	-3.36044	email
2020_574	2020-07-26	NA	1	NA	0.556255	email
2020_556	2020-07-27	1	NA	NA	2.11159	email
2020_558	2020-07-27	0	0	0	-0.205381	email
2020_559	2020-07-27	NA	NA	1	-1.99608	email
2020_560	2020-07-27	0	0	0	0.480268	email
2020_562	2020-07-27	1	NA	NA	2.21663	email
2020_564	2020-07-27	0	0	0	-0.770174	email
2020_575	2020-07-27	NA	1	NA	-0.735506	email
2020_576	2020-07-27	NA	1	NA	-3.31234	email
2020_577	2020-07-27	0	0	0	0.557896	email
2020_578	2020-07-27	0	0	0	-3.3991	email
2020_579	2020-07-27	NA	1	NA	-0.791821	email
2020_580	2020-07-27	0	0	0	-2.84134	email
2020_581	2020-07-27	NA	1	NA	0.945446	email
2020_617	2020-07-27	1	NA	NA	2.03113	email
2020_704	2020-07-27	NA	1	NA	-2.59123	email
2020_572	2020-07-28	0	0	0	1.43698	email
2020_582	2020-07-28	0	0	0	4.29772	email
2020_583	2020-07-28	1	NA	NA	-0.779443	email
2020_584	2020-07-28	0	0	0	2.08729	email
2020_585	2020-07-28	NA	NA	1	-1.61291	email
2020_709	2020-07-28	1	NA	NA	-0.296818	email
2020_586	2020-07-29	0	0	0	0.116138	email
2020_587	2020-07-29	NA	1	NA	3.07534	email
2020_588	2020-07-29	NA	1	NA	2.71017	email
2020_590	2020-07-29	1	NA	NA	-2.56294	email
2020_591	2020-07-29	1	NA	NA	1.5747	email
2020_593	2020-07-29	0	0	0	-3.17514	email
2020_594	2020-07-29	NA	1	NA	-1.38093	email
2020_595	2020-07-29	NA	1	NA	-1.24861	email
2020_596	2020-07-29	0	0	0	-1.16155	email
2020_597	2020-07-29	0	0	0	0.285518	email
2020_786	2020-07-29	1	NA	NA	3.98315	email
2020_600	2020-07-30	0	0	0	-2.59228	email
2020_601	2020-07-30	NA	1	NA	-1.00121	email
2020_602	2020-07-30	NA	1	NA	-1.19303	email
2020_604	2020-07-30	NA	1	NA	-2.83755	email
2020_606	2020-07-30	0	0	0	-1.28012	email
2020_608	2020-07-30	1	NA	NA	-0.262975	email
2020_609	2020-07-30	NA	NA	NA	-1.23796	email
2020_610	2020-07-30	1	NA	NA	2.02963	email
2020_611	2020-07-30	1	NA	NA	-1.78854	email
2020_612	2020-07-30	0	0	0	-0.250527	email
2020_614	2020-07-30	0	0	0	-1.33721	email
2020_616	2020-07-30	NA	1	NA	-2.08507	email
2020_618	2020-07-30	0	0	0	4.97782	email
2020_621	2020-07-30	NA	NA	1	1.31213	email
2020_622	2020-07-30	0	0	0	0.466618	email
2020_623	2020-07-30	0	0	0	-0.508373	email
2020_624	2020-07-30	NA	1	NA	-0.477746	email
2020_636	2020-07-30	NA	1	NA	-2.25062	email
2020_626	2020-07-31	1	NA	NA	0.824776	email
2020_627	2020-07-31	0	0	0	-2.31261	email
2020_628	2020-07-31	1	NA	NA	0.612306	email
2020_629	2020-07-31	0	0	0	-0.276189	email
2020_632	2020-07-31	NA	NA	NA	-0.840316	email
2020_634	2020-07-31	NA	NA	NA	2.34083	email
2020_635	2020-07-31	0	0	0	1.60223	email
2020_638	2020-07-31	0	0	0	-0.441694	email
2020_708	2020-07-31	0	0	0	3.1581	email
2020_615	2020-08-01	0	0	0	2.36802	email
2020_640	2020-08-01	0	0	0	4.51992	email
2020_642	2020-08-01	1	NA	NA	-0.842207	email
2020_644	2020-08-01	NA	1	NA	2.43692	email
2020_647	2020-08-01	NA	1	NA	-1.5095	email
2020_710	2020-08-01	0	0	0	-2.3668	email
2020_711	2020-08-01	NA	NA	1	-2.17844	email
2020_741	2020-08-01	0	0	0	-2.90103	email
2020_646	2020-08-02	0	0	0	-0.368571	email
2020_650	2020-08-02	NA	1	NA	-0.359249	email
2020_651	2020-08-02	NA	1	NA	-2.90103	email
2020_652	2020-08-02	0	0	0	1.86715	email
2020_653	2020-08-02	0	0	0	-0.598412	email
2020_654	2020-08-02	0	0	0	-2.27864	email
2020_655	2020-08-02	1	NA	NA	-0.605347	email
2020_656	2020-08-02	0	0	0	2.52853	email
2020_657	2020-08-02	1	NA	NA	-2.84682	email
2020_824	2020-08-02	0	0	0	-1.29632	email
2020_660	2020-08-03	0	0	0	2.33489	email
2020_661	2020-08-03	0	0	0	0.665725	email
2020_662	2020-08-03	NA	1	NA	3.63072	email
2020_664	2020-08-03	0	0	0	3.4362	email
2020_666	2020-08-03	NA	1	NA	0.870523	email
2020_668	2020-08-03	0	0	0	-2.10482	email
2020_669	2020-08-04	0	0	0	1.99164	email
2020_670	2020-08-04	1	NA	NA	3.42565	email
2020_671	2020-08-04	NA	1	NA	-0.266552	email
2020_672	2020-08-04	NA	1	NA	0.239537	email
2020_673	2020-08-04	NA	1	NA	2.80684	email
2020_675	2020-08-04	0	0	0	-1.14702	email
2020_677	2020-08-04	NA	NA	NA	0.349583	email
2020_678	2020-08-04	0	0	0	-2.24067	email
2020_681	2020-08-05	0	0	0	-1.92268	email
2020_682	2020-08-05	NA	1	NA	4.39123	email
2020_683	2020-08-05	NA	1	NA	-0.419741	email
2020_685	2020-08-05	1	NA	NA	-2.77408	email
2020_686	2020-08-05	0	0	0	1.79579	email
2020_687	2020-08-05	0	0	0	0.772772	email
2020_688	2020-08-05	0	0	0	2.26441	email
2020_706	2020-08-05	NA	NA	1	-2.86709	email
2020_823	2020-08-05	1	NA	NA	-0.173336	csomag
2020_689	2020-08-06	NA	1	NA	-1.67509	email
2020_690	2020-08-06	NA	1	NA	-0.969536	email
2020_692	2020-08-06	NA	1	NA	4.32115	email
2020_693	2020-08-06	NA	1	NA	-1.28732	email
2020_695	2020-08-06	1	NA	NA	0.625816	email
2020_696	2020-08-06	0	0	0	0.297827	email
2020_697	2020-08-06	NA	1	NA	-1.32334	email
2020_698	2020-08-06	NA	NA	NA	-0.695747	email
2020_699	2020-08-06	0	0	0	0.50911	email
2020_713	2020-08-06	0	0	0	4.14519	email
2020_716	2020-08-06	1	NA	NA	-2.58608	email
2020_700	2020-08-07	NA	1	NA	-0.317032	email
2020_712	2020-08-07	NA	NA	NA	1.97808	email
2020_715	2020-08-07	1	NA	NA	3.62464	email
2020_717	2020-08-07	1	NA	NA	1.80353	email
2020_719	2020-08-07	NA	1	NA	-0.353698	email
2020_722	2020-08-07	NA	1	NA	4.28435	email
2020_750	2020-08-07	0	0	0	-1.65942	email
2020_754	2020-08-07	NA	1	NA	1.17857	email
2021_471	2020-08-07	0	0	0	-1.09855	email
2020_1006	2020-08-08	NA	1	NA	2.33681	email
2020_1326	2020-08-08	NA	NA	1	-1.86397	email
2020_723	2020-08-08	0	0	0	1.4733	email
2020_724	2020-08-08	1	NA	NA	2.70125	email
2020_725	2020-08-08	NA	NA	1	-1.69399	email
2020_728	2020-08-08	0	0	0	-2.42396	email
2020_729	2020-08-08	1	NA	NA	-1.54445	email
2020_730	2020-08-08	NA	1	NA	2.71878	email
2020_731	2020-08-08	NA	1	NA	1.66393	email
2020_733	2020-08-08	NA	NA	1	-2.23663	email
2020_734	2020-08-08	0	0	0	-2.88516	email
2020_736	2020-08-08	NA	1	NA	-2.90103	email
2020_739	2020-08-09	NA	1	NA	2.33336	email
2020_740	2020-08-09	NA	1	NA	4.55253	email
2020_743	2020-08-09	0	0	0	1.31257	email
2020_744	2020-08-09	0	0	0	-1.40395	email
2020_748	2020-08-09	0	0	0	-0.0944806	email
2020_749	2020-08-09	NA	NA	NA	0.778704	email
2020_751	2020-08-09	NA	1	NA	2.6373	email
2020_752	2020-08-09	0	0	0	-1.26505	email
2020_756	2020-08-09	NA	NA	NA	-2.45488	email
2020_891	2020-08-09	1	NA	NA	-2.63657	email
2020_761	2020-08-10	NA	1	NA	4.51222	email
2020_762	2020-08-10	NA	1	NA	1.65358	email
2020_763	2020-08-10	NA	NA	1	1.12781	email
2020_765	2020-08-10	0	0	0	-2.26843	email
2020_769	2020-08-10	0	0	0	-0.61882	email
2020_773	2020-08-10	1	NA	NA	4.58137	email
2020_775	2020-08-10	NA	1	NA	-0.44469	email
2020_776	2020-08-10	NA	1	NA	-2.67102	email
2020_780	2020-08-10	0	0	0	-1.5725	email
2020_781	2020-08-10	NA	1	NA	-0.962911	email
2020_782	2020-08-10	0	0	0	-1.80466	email
2020_783	2020-08-10	0	0	0	3.04627	email
2020_784	2020-08-10	0	0	0	-2.67712	email
2020_785	2020-08-10	0	0	0	1.68209	email
2020_788	2020-08-10	1	NA	NA	-2.0343	email
2020_790	2020-08-10	0	0	0	-2.26845	email
2020_792	2020-08-10	NA	NA	NA	1.88139	email
2020_795	2020-08-10	0	0	0	-2.19351	email
2020_800	2020-08-11	1	NA	NA	0.38657	email
2020_801	2020-08-11	1	NA	NA	-1.69228	email
2020_804	2020-08-11	0	0	0	-2.62245	email
2020_805	2020-08-11	0	0	0	0.100839	email
2020_822	2020-08-11	1	NA	NA	2.29182	email
2020_807	2020-08-12	1	NA	NA	-1.9306	email
2020_808	2020-08-12	0	0	0	-2.24076	email
2020_810	2020-08-12	1	NA	NA	3.45343	email
2020_811	2020-08-12	1	NA	NA	-1.49563	email
2020_814	2020-08-12	1	NA	NA	1.33545	email
2020_815	2020-08-12	1	NA	NA	-1.21204	email
2020_816	2020-08-12	1	NA	NA	0.859198	email
2020_817	2020-08-12	1	NA	NA	2.69137	email
2020_818	2020-08-12	1	NA	NA	3.508	email
2020_909	2020-08-12	NA	1	NA	-2.62511	email
2020_819	2020-08-13	NA	NA	NA	-0.023552	email
2020_825	2020-08-13	0	0	0	-2.7267	email
2020_827	2020-08-13	NA	NA	NA	-1.75642	email
2020_828	2020-08-13	NA	1	NA	-1.96372	email
2020_829	2020-08-13	1	NA	NA	0.239398	email
2020_830	2020-08-13	NA	1	NA	-1.76683	email
2020_831	2020-08-13	NA	NA	1	-1.71277	email
2020_832	2020-08-13	NA	NA	1	-2.90103	email
2020_833	2020-08-13	NA	1	NA	-2.17286	email
2020_852	2020-08-13	0	0	0	-0.40995	email
2020_853	2020-08-13	0	0	0	0.0334046	email
2020_834	2020-08-14	0	0	0	-0.478975	email
2020_835	2020-08-14	0	0	0	-1.3242	email
2020_836	2020-08-14	NA	1	NA	-0.161485	email
2020_837	2020-08-14	NA	1	NA	-2.34132	email
2020_838	2020-08-14	1	NA	NA	-0.716731	email
2020_839	2020-08-14	1	NA	NA	-1.89564	email
2020_840	2020-08-14	NA	1	NA	-2.61307	email
2020_842	2020-08-14	NA	1	NA	3.86074	email
2020_843	2020-08-14	0	0	0	0.561089	email
2020_845	2020-08-14	0	0	0	-0.496184	email
2020_846	2020-08-14	NA	NA	1	2.55515	email
2020_847	2020-08-14	NA	NA	NA	-1.60605	email
2020_848	2020-08-14	NA	1	NA	-1.10464	email
2020_849	2020-08-15	0	0	0	0.949784	email
2020_850	2020-08-15	NA	1	NA	-1.90114	email
2020_854	2020-08-15	NA	NA	NA	-0.984202	email
2020_855	2020-08-15	1	NA	NA	-2.04272	email
2020_856	2020-08-15	0	0	0	0.676873	email
2020_858	2020-08-15	1	NA	NA	4.07848	email
2020_859	2020-08-15	NA	NA	NA	-1.51005	email
2020_863	2020-08-15	1	NA	NA	-0.873457	email
2020_943	2020-08-15	NA	NA	1	0.953869	email
2020_1002	2020-08-16	1	NA	NA	0.218559	email
2020_865	2020-08-16	0	0	0	-1.49842	email
2020_866	2020-08-16	0	0	0	0.802241	email
2020_868	2020-08-16	0	0	0	-1.41621	email
2020_869	2020-08-16	NA	NA	NA	-1.35127	email
2020_870	2020-08-16	0	0	0	-0.12925	email
2020_871	2020-08-16	NA	NA	NA	0.295868	email
2020_872	2020-08-16	1	NA	NA	2.38651	email
2020_873	2020-08-16	NA	1	NA	2.8838	email
2020_874	2020-08-16	NA	NA	NA	1.50667	email
2020_875	2020-08-16	1	NA	NA	0.698656	email
2020_876	2020-08-16	NA	NA	NA	4.31627	email
2020_877	2020-08-16	NA	1	NA	4.46539	email
2020_878	2020-08-16	0	0	0	4.78539	email
2020_879	2020-08-16	0	0	0	2.4068	email
2020_880	2020-08-16	NA	1	NA	3.44787	email
2020_882	2020-08-16	1	NA	NA	-0.8686	email
2020_884	2020-08-16	1	NA	NA	-2.87393	email
2020_890	2020-08-16	1	NA	NA	-2.61804	email
2020_904	2020-08-16	1	NA	NA	-2.06202	email
2020_1000	2020-08-17	0	0	0	1.28259	email
2020_1037	2020-08-17	NA	1	NA	4.1734	email
2020_886	2020-08-17	0	0	0	-1.64218	email
2020_888	2020-08-17	NA	NA	1	-1.4098	email
2020_889	2020-08-17	1	NA	NA	-2.56672	email
2020_894	2020-08-17	NA	1	NA	-1.44764	email
2020_895	2020-08-17	NA	1	NA	-2.21393	email
2020_896	2020-08-17	NA	NA	NA	-2.34586	email
2020_897	2020-08-17	1	NA	NA	0.158399	email
2020_898	2020-08-17	0	0	0	-2.71973	email
2020_899	2020-08-17	NA	1	NA	-2.81736	email
2020_900	2020-08-17	1	NA	NA	3.35524	email
2020_901	2020-08-17	NA	1	NA	5.01978	email
2020_999	2020-08-17	0	0	0	-1.88006	email
2020_903	2020-08-18	1	NA	NA	0.356482	email
2020_905	2020-08-18	1	NA	NA	-1.27429	email
2020_906	2020-08-18	0	0	0	3.65081	email
2020_907	2020-08-18	NA	1	NA	2.35624	email
2020_908	2020-08-18	1	NA	NA	-0.463412	email
2020_910	2020-08-18	1	NA	NA	-1.90069	email
2020_911	2020-08-18	1	NA	NA	2.73319	email
2020_913	2020-08-19	0	0	0	-2.18855	email
2020_918	2020-08-19	1	NA	NA	0.389863	email
2020_920	2020-08-19	NA	NA	NA	-1.82809	email
2020_921	2020-08-19	NA	NA	1	-2.81316	email
2020_922	2020-08-19	1	NA	NA	1.86394	email
2020_924	2020-08-19	1	NA	NA	2.63424	email
2020_923	2020-08-20	1	NA	NA	0.832861	email
2020_927	2020-08-20	1	NA	NA	2.17946	email
2020_928	2020-08-20	NA	1	NA	-1.33946	email
2020_929	2020-08-20	1	NA	NA	0.199691	email
2020_930	2020-08-20	NA	NA	NA	-0.126469	email
2020_931	2020-08-20	0	0	0	-3.41919	email
2020_932	2020-08-20	NA	NA	NA	1.06832	email
2020_933	2020-08-20	1	NA	NA	-1.95199	email
2020_934	2020-08-20	1	NA	NA	2.66344	email
2020_935	2020-08-20	0	0	0	-0.326559	email
2020_936	2020-08-20	NA	1	NA	-3.09275	email
2020_938	2020-08-20	1	NA	NA	1.53269	email
2020_939	2020-08-20	NA	1	NA	-2.79464	email
2020_981	2020-08-20	0	0	0	1.32872	email
2020_998	2020-08-20	1	NA	NA	3.82004	email
2020_941	2020-08-21	1	NA	NA	2.58207	email
2020_942	2020-08-21	1	NA	NA	1.61736	email
2020_944	2020-08-21	1	NA	NA	0.527715	email
2020_945	2020-08-21	1	NA	NA	1.15726	email
2020_946	2020-08-21	1	NA	NA	-0.402826	email
2020_947	2020-08-21	NA	1	NA	-0.298173	email
2020_948	2020-08-21	NA	1	NA	-1.35677	email
2020_950	2020-08-21	NA	1	NA	-1.93325	email
2020_954	2020-08-21	NA	NA	NA	-0.484364	email
2020_955	2020-08-21	NA	1	NA	3.00859	email
2020_951	2020-08-22	1	NA	NA	4.22363	email
2020_953	2020-08-22	NA	1	NA	2.06823	email
2020_956	2020-08-22	0	0	0	3.67826	email
2020_957	2020-08-22	NA	NA	NA	1.32419	email
2020_958	2020-08-22	1	NA	NA	3.25423	email
2020_959	2020-08-22	1	NA	NA	-0.359522	email
2020_960	2020-08-22	1	NA	NA	3.65116	email
2020_961	2020-08-22	1	NA	NA	2.34973	email
2020_962	2020-08-22	0	0	0	-1.59362	email
2020_964	2020-08-22	0	0	0	-0.714745	email
2020_965	2020-08-22	NA	1	NA	-0.551462	email
2020_966	2020-08-22	NA	NA	NA	-3.45694	email
2020_1178	2020-08-23	1	NA	NA	-2.87822	email
2020_1179	2020-08-23	NA	NA	1	-2.68444	email
2020_971	2020-08-23	NA	1	NA	-1.30108	email
2020_976	2020-08-23	0	0	0	-2.85359	email
2020_978	2020-08-23	NA	NA	1	1.44459	email
2020_979	2020-08-23	NA	1	NA	-1.19452	email
2020_980	2020-08-23	1	NA	NA	2.14733	email
2020_982	2020-08-24	NA	NA	1	-3.61369	email
2020_983	2020-08-24	1	NA	NA	-1.40461	email
2020_984	2020-08-24	NA	1	NA	-2.10349	email
2020_987	2020-08-24	NA	NA	1	-0.690088	email
2020_1005	2020-08-25	1	NA	NA	2.00026	email
2020_988	2020-08-25	NA	1	NA	-3.14358	email
2020_990	2020-08-25	1	NA	NA	3.52379	email
2020_991	2020-08-25	0	0	0	-1.16636	email
2020_992	2020-08-25	0	0	0	-0.0136918	email
2020_1007	2020-08-26	0	0	0	3.58308	email
2020_1008	2020-08-26	NA	NA	NA	-0.24802	email
2020_1009	2020-08-26	NA	1	NA	1.6476	email
2020_1010	2020-08-26	NA	NA	1	-1.40067	email
2020_1011	2020-08-26	NA	NA	NA	1.3587	email
2020_1013	2020-08-26	NA	NA	NA	3.03313	email
2020_1254	2020-08-26	1	NA	NA	-0.697594	email
2020_1014	2020-08-27	1	NA	NA	-0.651875	email
2020_1015	2020-08-27	NA	1	NA	-0.154996	email
2020_1016	2020-08-27	NA	1	NA	1.51613	email
2020_1017	2020-08-27	NA	1	NA	-2.39606	email
2020_1018	2020-08-27	NA	1	NA	-1.58716	email
2020_1063	2020-08-27	0	0	0	-3.33584	email
2020_1020	2020-08-28	NA	NA	1	-2.935	email
2020_1021	2020-08-28	1	NA	NA	5.07825	email
2020_1022	2020-08-28	1	NA	NA	3.67547	email
2020_1023	2020-08-28	NA	1	NA	-0.573372	email
2020_1024	2020-08-28	1	NA	NA	-2.27697	email
2020_1025	2020-08-28	0	0	0	3.41954	email
2020_1026	2020-08-28	NA	NA	1	-0.985341	email
2020_1027	2020-08-28	1	NA	NA	0.692272	email
2020_1028	2020-08-28	1	NA	NA	-0.99144	email
2020_1036	2020-08-28	1	NA	NA	-0.384182	email
2020_1122	2020-08-28	1	NA	NA	-0.533248	email
2020_1030	2020-08-29	0	0	0	0.799543	email
2020_1032	2020-08-29	1	NA	NA	3.66025	email
2020_1033	2020-08-29	1	NA	NA	-1.6148	email
2020_1035	2020-08-30	1	NA	NA	-2.32779	email
2020_1038	2020-08-30	NA	1	NA	-0.331936	email
2020_1039	2020-08-30	NA	NA	1	2.31208	email
2020_1040	2020-08-30	1	NA	NA	0.515684	email
2020_1041	2020-08-30	1	NA	NA	-0.997464	email
2020_1042	2020-08-30	1	NA	NA	-1.52315	email
2020_1043	2020-08-30	1	NA	NA	-0.194746	email
2020_1044	2020-08-30	NA	NA	NA	1.74127	email
2020_1046	2020-08-30	0	0	0	-2.98076	email
2020_1053	2020-08-31	NA	1	NA	0.372409	email
2020_1054	2020-08-31	0	0	0	0.0639178	email
2020_1055	2020-08-31	0	0	0	0.459089	email
2020_1056	2020-08-31	0	0	0	-2.89716	email
2020_1057	2020-08-31	0	0	0	-2.2361	email
2020_1062	2020-08-31	1	NA	NA	-0.928893	email
2020_1058	2020-09-01	0	0	0	-1.49087	email
2020_1060	2020-09-02	1	NA	NA	-1.25606	email
2020_1061	2020-09-02	0	0	0	-2.61554	email
2020_1263	2020-09-02	NA	NA	1	3.69491	email
2020_1064	2020-09-03	0	0	0	2.85119	email
2020_1066	2020-09-03	1	NA	NA	-2.85301	email
2020_1067	2020-09-03	1	NA	NA	0.763513	email
2020_1161	2020-09-03	1	NA	NA	2.0864	email
2020_1199	2020-09-03	NA	1	NA	-2.73621	email
2020_1256	2020-09-03	1	NA	NA	2.20916	email
2020_1068	2020-09-04	1	NA	NA	-0.0105424	email
2020_1069	2020-09-04	1	NA	NA	2.60007	email
2020_1070	2020-09-04	1	NA	NA	-2.45877	email
2020_1071	2020-09-04	NA	1	NA	-0.826082	email
2020_1072	2020-09-04	1	NA	NA	2.68155	email
2020_1073	2020-09-04	1	NA	NA	0.202151	email
2020_1074	2020-09-04	1	NA	NA	-1.22561	email
2020_1075	2020-09-04	1	NA	NA	0.931939	email
2020_1076	2020-09-04	1	NA	NA	0.280583	email
2020_1077	2020-09-04	1	NA	NA	1.87449	email
2020_1078	2020-09-04	NA	1	NA	-3.52595	email
2020_1079	2020-09-04	1	NA	NA	2.91132	email
2020_1080	2020-09-04	NA	1	NA	-1.37772	email
2020_1081	2020-09-04	0	0	0	-0.117397	email
2020_1082	2020-09-04	NA	NA	1	-2.27228	email
2020_1086	2020-09-05	1	NA	NA	-0.155652	email
2020_1087	2020-09-05	1	NA	NA	-0.17484	email
2020_1088	2020-09-05	1	NA	NA	0.105814	email
2020_1089	2020-09-05	NA	1	NA	-3.21358	email
2020_1090	2020-09-05	1	NA	NA	0.688561	email
2020_1091	2020-09-05	1	NA	NA	-1.65799	email
2020_1092	2020-09-05	NA	1	NA	1.33915	email
2020_1094	2020-09-05	1	NA	NA	-2.50308	email
2020_1095	2020-09-05	NA	1	NA	-2.04196	email
2020_1096	2020-09-05	NA	1	NA	-2.55112	email
2020_1097	2020-09-05	NA	1	NA	0.724177	email
2020_1098	2020-09-05	1	NA	NA	1.25606	email
2020_1099	2020-09-05	0	0	0	-2.29271	email
2020_1262	2020-09-05	1	NA	NA	0.000951208	email
2020_1100	2020-09-06	0	0	0	-0.471829	email
2020_1101	2020-09-06	NA	1	NA	1.44296	email
2020_1102	2020-09-06	NA	NA	1	-1.15536	email
2020_1103	2020-09-06	0	0	0	-3.04537	email
2020_1104	2020-09-06	NA	1	NA	-3.23045	email
2020_1105	2020-09-06	NA	1	NA	-0.117911	email
2020_1106	2020-09-06	NA	1	NA	-1.57229	email
2020_1107	2020-09-06	NA	1	NA	4.10658	email
2020_1108	2020-09-06	1	NA	NA	2.52088	email
2020_1109	2020-09-06	1	NA	NA	0.978858	email
2020_1110	2020-09-06	0	0	0	-0.711526	email
2020_1113	2020-09-06	NA	1	NA	-2.65861	email
2020_1260	2020-09-06	NA	NA	1	-0.120926	email
2020_1114	2020-09-07	1	NA	NA	1.95656	email
2020_1116	2020-09-07	1	NA	NA	2.46879	email
2020_1135	2020-09-07	0	0	0	-2.44953	email
2020_1123	2020-09-08	NA	1	NA	-1.61399	email
2020_1125	2020-09-08	0	0	0	0.803086	email
2020_1126	2020-09-08	0	0	0	-0.319196	email
2020_1127	2020-09-08	1	NA	NA	0.769351	email
2020_1128	2020-09-08	NA	NA	1	1.4068	email
2020_1129	2020-09-08	0	0	0	-3.33168	email
2020_1130	2020-09-09	1	NA	NA	1.51726	email
2020_1132	2020-09-09	1	NA	NA	-1.82489	email
2020_1133	2020-09-09	1	NA	NA	-2.30875	email
2020_1134	2020-09-09	NA	NA	1	-2.46338	email
2020_1138	2020-09-09	0	0	0	0.845249	email
2020_1137	2020-09-10	1	NA	NA	1.77848	email
2020_1139	2020-09-10	0	0	0	-0.00151156	email
2020_1141	2020-09-11	1	NA	NA	3.963	email
2020_1142	2020-09-11	1	NA	NA	0.336407	email
2020_1144	2020-09-11	NA	1	NA	-1.79529	email
2020_1145	2020-09-11	1	NA	NA	0.375611	email
2020_1147	2020-09-11	NA	NA	1	-1.90497	email
2020_1148	2020-09-11	1	NA	NA	-0.671992	email
2020_1149	2020-09-11	1	NA	NA	3.50297	email
2020_1150	2020-09-11	1	NA	NA	2.35258	email
2020_1152	2020-09-11	NA	NA	1	-1.42248	email
2020_1235	2020-09-11	1	NA	NA	1.23537	email
2020_1267	2020-09-11	1	NA	NA	2.93392	email
2020_1153	2020-09-12	1	NA	NA	-1.62244	email
2020_1155	2020-09-12	NA	NA	NA	0.346124	email
2020_1156	2020-09-12	1	NA	NA	-1.64408	email
2020_1157	2020-09-12	1	NA	NA	1.98888	email
2020_1159	2020-09-12	NA	1	NA	-2.42994	email
2020_1160	2020-09-12	0	0	0	-2.1943	email
2020_1253	2020-09-12	1	NA	NA	-2.79501	email
2020_1344	2020-09-12	NA	NA	1	-1.02838	email
2020_1162	2020-09-13	NA	1	NA	-2.85653	email
2020_1164	2020-09-13	NA	1	NA	1.87633	email
2020_1165	2020-09-13	1	NA	NA	-3.18158	email
2020_1166	2020-09-13	0	0	0	-0.594507	email
2020_1168	2020-09-13	NA	NA	NA	2.74067	email
2020_1180	2020-09-13	0	0	0	-3.37006	email
2020_1265	2020-09-13	1	NA	NA	2.11965	email
2020_1266	2020-09-13	NA	1	NA	0.596991	email
2020_1171	2020-09-14	1	NA	NA	1.88822	email
2020_1172	2020-09-14	0	0	0	-0.950489	email
2020_1173	2020-09-14	1	NA	NA	3.61534	email
2020_1174	2020-09-14	NA	1	NA	1.12656	email
2020_1264	2020-09-14	1	NA	NA	-2.45308	email
2020_1175	2020-09-15	1	NA	NA	1.8061	email
2020_1176	2020-09-15	1	NA	NA	-2.55999	email
2020_1177	2020-09-15	1	NA	NA	-2.48943	email
2020_1181	2020-09-15	NA	1	NA	1.50414	email
2020_1184	2020-09-15	1	NA	NA	-2.07921	email
2020_1185	2020-09-15	0	0	0	0.714365	email
2020_1348	2020-09-15	1	NA	NA	0.700792	email
2020_1188	2020-09-16	0	0	0	3.29271	email
2020_1189	2020-09-16	1	NA	NA	0.208855	email
2020_1190	2020-09-16	NA	1	NA	0.816774	email
2020_1191	2020-09-16	1	NA	NA	-0.815988	email
2020_1192	2020-09-16	NA	1	NA	-1.14882	email
2020_1195	2020-09-17	1	NA	NA	2.6982	email
2020_1196	2020-09-17	1	NA	NA	-0.157884	email
2020_1197	2020-09-17	NA	1	NA	1.22177	email
2020_1198	2020-09-17	NA	NA	1	-3.27148	email
2020_1200	2020-09-18	NA	1	NA	-2.92289	email
2020_1201	2020-09-18	NA	NA	NA	1.40003	email
2020_1203	2020-09-19	NA	NA	1	0.283676	email
2020_1204	2020-09-19	NA	1	NA	0.448737	email
2020_1206	2020-09-19	NA	NA	NA	-1.33652	email
2020_1207	2020-09-20	NA	1	NA	-0.3222	email
2020_1208	2020-09-20	NA	NA	1	0.670143	email
2020_1209	2020-09-20	1	NA	NA	-1.60662	email
2020_1210	2020-09-20	1	NA	NA	1.74095	email
2020_1213	2020-09-20	1	NA	NA	-0.414944	email
2020_1214	2020-09-20	1	NA	NA	0.615705	email
2020_1215	2020-09-20	NA	1	NA	-2.24192	email
2020_1216	2020-09-21	0	0	0	0.765959	email
2020_1217	2020-09-21	1	NA	NA	-0.796781	email
2020_1351	2020-09-21	1	NA	NA	-3.93706	email
2020_1218	2020-09-22	NA	NA	NA	3.26957	email
2020_1219	2020-09-22	1	NA	NA	-1.22421	email
2020_1220	2020-09-22	1	NA	NA	0.160126	email
2020_1221	2020-09-22	1	NA	NA	1.26988	email
2020_1223	2020-09-22	NA	1	NA	-2.47098	email
2020_1225	2020-09-22	NA	NA	1	-3.45909	email
2020_1226	2020-09-22	1	NA	NA	-2.91399	email
2020_1341	2020-09-22	0	0	0	-0.758955	email
2020_1227	2020-09-23	NA	NA	1	-1.59361	email
2020_1228	2020-09-23	1	NA	NA	3.0425	email
2020_1229	2020-09-23	1	NA	NA	1.69377	email
2020_1230	2020-09-23	NA	1	NA	-0.259095	email
2020_1232	2020-09-23	1	NA	NA	-0.750545	email
2020_1237	2020-09-23	1	NA	NA	-2.40765	email
2020_1243	2020-09-23	1	NA	NA	1.58618	email
2020_1281	2020-09-23	1	NA	NA	-3.13776	email
2020_1343	2020-09-23	1	NA	NA	-1.49541	email
2020_1233	2020-09-24	0	0	0	1.34639	email
2020_1236	2020-09-24	1	NA	NA	2.41592	email
2020_1238	2020-09-24	NA	NA	NA	-2.59575	email
2020_1239	2020-09-24	0	0	0	-2.88078	email
2020_1241	2020-09-24	1	NA	NA	-2.59894	email
2020_1242	2020-09-24	1	NA	NA	3.30369	email
2020_1346	2020-09-24	1	NA	NA	0.919877	email
2020_1244	2020-09-25	NA	NA	NA	2.14271	email
2020_1245	2020-09-25	NA	NA	NA	0.178802	email
2020_1246	2020-09-25	1	NA	NA	1.32971	email
2020_1252	2020-09-25	1	NA	NA	1.28699	email
2020_1247	2020-09-26	0	0	0	-1.92826	email
2020_1248	2020-09-26	1	NA	NA	2.76125	email
2020_1249	2020-09-26	0	0	0	-3.93809	email
2020_1250	2020-09-27	1	NA	NA	3.361	email
2020_1251	2020-09-27	0	0	0	-3.80457	email
2020_1269	2020-09-29	NA	1	NA	3.76421	email
2020_1270	2020-09-29	0	0	0	-1.84274	email
2020_1271	2020-09-29	1	NA	NA	1.91347	email
2020_1272	2020-09-29	0	0	0	-0.714724	email
2020_1273	2020-09-29	0	0	0	0.324019	email
2020_1274	2020-09-30	0	0	0	-2.82896	email
2020_1275	2020-10-02	1	NA	NA	-1.92201	email
2020_1276	2020-10-02	NA	1	NA	-0.205046	email
2020_1277	2020-10-02	1	NA	NA	3.58284	email
2020_1280	2020-10-03	1	NA	NA	1.70973	email
2020_1282	2020-10-03	1	NA	NA	2.37408	email
2020_1283	2020-10-03	NA	NA	1	2.29371	email
2020_1285	2020-10-03	0	0	0	-4.0348	email
2020_1286	2020-10-03	1	NA	NA	-2.88897	email
2020_1345	2020-10-03	1	NA	NA	-1.38691	email
2020_1287	2020-10-04	1	NA	NA	0.0510036	email
2020_1288	2020-10-04	NA	NA	1	2.57286	email
2020_1289	2020-10-04	1	NA	NA	-1.99791	email
2020_1290	2020-10-04	1	NA	NA	3.33132	email
2020_1292	2020-10-05	NA	NA	NA	2.80351	email
2020_1293	2020-10-06	0	0	0	-1.95932	email
2020_1294	2020-10-06	1	NA	NA	2.61957	email
2020_1295	2020-10-06	NA	1	NA	-2.44199	email
2020_1296	2020-10-07	0	0	0	2.39078	email
2020_1297	2020-10-07	NA	NA	NA	-1.54821	email
2020_1298	2020-10-08	NA	1	NA	2.33622	email
2020_1342	2020-10-08	0	0	0	-2.65729	email
2020_1349	2020-10-09	NA	1	NA	0.533319	email
2020_1300	2020-10-10	1	NA	NA	3.18456	email
2020_1301	2020-10-10	NA	1	NA	-2.12407	email
2020_1302	2020-10-10	1	NA	NA	2.58575	email
2020_1304	2020-10-10	NA	NA	1	0.436235	email
2020_1306	2020-10-10	0	0	0	3.54228	email
2020_1307	2020-10-10	1	NA	NA	1.99536	email
2020_1308	2020-10-12	0	0	0	0.277778	email
2020_1309	2020-10-12	NA	NA	1	-3.71838	email
2020_1352	2020-10-13	1	NA	NA	-0.0158087	email
2020_1310	2020-10-14	NA	1	NA	0.04337	email
2020_1311	2020-10-15	NA	1	NA	2.12506	email
2020_1312	2020-10-16	0	0	0	0.768408	email
2020_1313	2020-10-18	1	NA	NA	-0.791457	email
2020_1314	2020-10-19	0	0	0	2.40758	email
2020_1315	2020-10-20	0	0	0	-1.59488	email
2020_1317	2020-10-21	0	0	0	2.15054	email
2020_1354	2020-10-21	0	0	0	-0.516148	email
2020_1318	2020-10-22	0	0	0	0.641089	email
2020_1319	2020-10-23	0	0	0	1.12802	email
2020_1350	2020-10-24	NA	1	NA	-1.29088	email
2020_1321	2020-10-27	NA	1	NA	-2.33191	email
2020_1322	2020-10-27	1	NA	NA	-0.306333	email
2020_1323	2020-10-29	0	0	0	-2.83056	email
2020_1324	2020-10-30	0	0	0	4.07606	email
2020_1325	2020-10-30	NA	1	NA	-0.730899	email
2020_1328	2020-10-30	NA	1	NA	-2.76481	email
2020_1357	2020-10-30	0	0	0	-0.808541	email
2020_1329	2020-10-31	NA	1	NA	2.15119	email
2020_1332	2020-10-31	0	0	0	-2.15433	email
2020_1333	2020-10-31	NA	1	NA	-0.269476	email
2020_1334	2020-11-01	0	0	0	-0.587169	email
2020_1336	2020-11-01	0	0	0	1.10374	email
2020_1338	2020-11-01	0	0	0	-1.16095	email
2020_1339	2020-11-01	0	0	0	-1.96469	email
2020_1340	2020-11-01	0	0	0	-0.481841	email
2020_1355	2020-11-02	0	0	0	-2.51386	email
2020_1359	2020-11-03	0	0	0	2.2524	email
2020_1360	2020-11-03	0	0	0	2.24563	email
2020_1361	2020-11-03	0	0	0	-2.5717	email
2020_1362	2020-11-03	0	0	0	3.68502	email
2020_1363	2020-11-03	0	0	0	1.81981	email
2020_1364	2020-11-03	NA	NA	NA	-0.112127	email
2020_1375	2020-11-03	0	0	0	-1.2083	email
2020_1365	2020-11-04	0	0	0	-1.27927	email
2020_1367	2020-11-05	0	0	0	3.19688	email
2020_1368	2020-11-05	0	0	0	2.16277	email
2020_1370	2020-11-05	0	0	0	1.13645	email
2020_1372	2020-11-06	0	0	0	3.39443	email
2020_1373	2020-11-06	0	0	0	-0.804058	email
2020_1374	2020-11-06	0	0	0	3.36048	email
2020_1376	2020-11-07	0	0	0	-1.39951	email
2020_1377	2020-11-07	0	0	0	-3.29269	email
2020_1378	2020-11-08	0	0	0	-3.71507	email
2021_1	2021-01-05	0	0	0	2.3493	email
2021_2	2021-01-05	0	0	0	0.378238	email
2021_3	2021-01-06	0	0	0	-0.00774757	email
2021_4	2021-01-07	0	0	0	3.90511	email
2021_5	2021-01-07	0	0	0	-1.79468	email
2021_6	2021-01-08	0	0	0	0.885353	email
2021_7	2021-01-08	0	0	0	-2.04402	email
2021_9	2021-01-12	0	0	0	0.359956	email
2021_10	2021-01-13	0	0	0	-2.44268	email
2021_92	2021-01-14	0	0	0	-1.33591	app
2021_11	2021-01-18	0	0	0	1.64314	email
2021_12	2021-01-24	0	0	0	-3.63712	email
2021_13	2021-01-25	0	0	0	-0.936532	email
2021_14	2021-01-28	NA	1	NA	-2.6401	email
2021_90	2021-01-29	0	0	0	-2.29752	app
2021_15	2021-01-31	NA	1	NA	3.8828	email
2021_17	2021-02-03	0	0	0	2.55173	email
2021_18	2021-02-07	0	0	0	-2.59264	email
2021_19	2021-02-08	0	0	0	1.03258	email
2021_82	2021-02-17	0	0	0	0.559933	app
2021_83	2021-02-17	0	0	0	-1.73047	app
2021_20	2021-02-19	0	0	0	0.281083	email
2021_21	2021-02-20	0	0	0	-2.84119	email
2021_22	2021-02-20	0	0	0	0.168526	email
2021_24	2021-02-23	0	0	0	1.96766	email
2021_81	2021-02-23	0	0	0	-0.475902	app
2021_26	2021-02-24	0	0	0	0.117453	email
2021_27	2021-02-24	0	0	0	-1.38439	email
2021_28	2021-02-24	0	0	0	0.932456	email
2021_29	2021-02-24	NA	1	NA	0.164331	email
2021_72	2021-02-24	0	0	0	-0.979713	app
2021_74	2021-02-24	0	0	0	-2.43093	app
2021_75	2021-02-24	0	0	0	-1.66814	app
2021_76	2021-02-24	0	0	0	-0.8914	app
2021_77	2021-02-24	0	0	0	-1.47792	app
2021_78	2021-02-24	0	0	0	-2.78539	app
2021_79	2021-02-24	0	0	0	-0.749691	app
2021_80	2021-02-24	0	0	0	0.292009	app
2021_30	2021-02-25	0	0	0	-2.58028	email
2021_31	2021-02-25	0	0	0	2.12564	email
2021_32	2021-02-26	0	0	0	3.67873	email
2021_33	2021-02-26	0	0	0	1.71499	email
2021_34	2021-02-26	0	0	0	1.93962	email
2021_35	2021-03-01	0	0	0	4.12064	email
2021_36	2021-03-01	0	0	0	-2.09693	email
2021_37	2021-03-01	1	NA	NA	1.70885	email
2021_38	2021-03-02	0	0	0	2.19747	email
2021_40	2021-03-03	0	0	0	-1.24175	email
2021_41	2021-03-04	0	0	0	1.31902	email
2021_42	2021-03-05	0	0	0	1.054	email
2021_43	2021-03-07	NA	1	NA	-0.290382	email
2021_46	2021-03-15	0	0	0	-0.521484	email
2021_130	2021-03-26	0	0	0	2.75604	csomag
2021_50	2021-03-26	0	0	0	2.05988	email
2021_58	2021-03-26	0	0	0	-2.84526	email
2021_56	2021-03-28	0	0	0	0.363234	email
2021_52	2021-03-30	NA	NA	1	-3.11391	email
2021_55	2021-04-02	0	0	0	3.98973	email
2021_60	2021-04-03	0	0	0	-1.37536	email
2021_94	2021-04-12	0	0	0	-3.62836	email
2021_98	2021-04-23	0	0	0	3.41783	app
2021_101	2021-04-30	0	0	0	-3.65465	email
2021_102	2021-05-01	0	0	0	-1.26449	email
2021_106	2021-05-04	0	0	0	2.34224	email
2021_132	2021-05-06	0	0	0	-2.98662	email
2021_131	2021-05-10	0	0	0	-3.65608	csomag
2021_117	2021-05-11	0	0	0	2.34224	email
2021_121	2021-05-11	0	0	0	2.1985	email
2021_118	2021-05-12	0	0	0	-4.38194	email
2021_119	2021-05-12	0	0	0	2.15779	email
2021_122	2021-05-14	0	0	0	2.33425	email
2021_123	2021-05-14	0	0	0	0.880732	email
2021_1161	2021-05-17	NA	1	NA	2.54938	email
2021_129	2021-05-17	0	0	0	-0.543382	app
2021_133	2021-05-19	NA	1	NA	-0.338174	app
2021_136	2021-05-20	NA	NA	NA	1.66861	email
2021_137	2021-05-21	0	0	0	1.39043	email
2021_138	2021-05-22	NA	NA	1	1.70918	email
2021_155	2021-05-22	NA	NA	1	0.585612	email
2021_142	2021-05-24	NA	1	NA	-0.912213	email
2021_1162	2021-05-26	NA	NA	1	2.13155	email
2021_143	2021-05-26	NA	1	NA	-1.51327	email
2021_145	2021-05-27	0	0	0	3.62224	email
2021_148	2021-05-27	0	0	0	-3.05224	email
2021_146	2021-05-28	NA	1	NA	2.40582	email
2021_149	2021-05-28	0	0	0	0.797477	email
2021_147	2021-05-29	0	0	0	-1.34781	app
2021_153	2021-05-29	0	0	0	4.15068	email
2021_154	2021-05-30	NA	1	NA	1.2936	email
2021_212	2021-05-30	0	0	0	-3.34173	app
2021_162	2021-05-31	NA	1	NA	0.192807	email
2021_1160	2021-06-01	NA	NA	NA	2.4929	app
2021_157	2021-06-01	0	0	0	-3.44898	email
2021_158	2021-06-01	0	0	0	-0.305923	email
2021_159	2021-06-01	0	0	0	-2.5163	email
2021_292	2021-06-01	NA	NA	NA	0.579621	email
2021_1159	2021-06-02	NA	NA	NA	-2.37639	app
2021_161	2021-06-02	NA	1	NA	1.65512	email
2021_164	2021-06-02	NA	NA	1	0.814768	email
2021_163	2021-06-03	0	0	0	-4.40611	email
2021_165	2021-06-03	NA	1	NA	2.60268	email
2021_166	2021-06-03	0	0	0	2.13034	email
2021_167	2021-06-03	NA	1	NA	1.97752	email
2021_170	2021-06-03	0	0	0	-1.853	email
2021_488	2021-06-03	1	NA	NA	0.119876	app
2021_1158	2021-06-04	NA	NA	NA	-1.74986	app
2021_168	2021-06-04	0	0	0	1.40801	app
2021_169	2021-06-04	NA	1	NA	2.79128	email
2021_171	2021-06-04	0	0	0	-2.51214	email
2021_172	2021-06-04	0	0	0	1.01786	email
2021_173	2021-06-04	NA	1	NA	1.99106	email
2021_174	2021-06-04	0	0	0	-0.467893	email
2021_175	2021-06-04	0	0	0	-1.80636	email
2021_176	2021-06-04	0	0	0	-2.80205	email
2021_487	2021-06-04	NA	NA	1	-1.76025	app
2021_177	2021-06-05	0	0	0	-0.0886474	app
2021_178	2021-06-05	0	0	0	-1.09861	email
2021_216	2021-06-05	0	0	0	-0.411087	email
2021_223	2021-06-05	0	0	0	2.39701	email
2021_485	2021-06-05	NA	NA	1	-3.13236	app
2021_486	2021-06-05	NA	NA	1	-2.76494	app
2021_1157	2021-06-06	NA	NA	NA	-2.14598	app
2021_179	2021-06-06	NA	1	NA	-1.30531	email
2021_183	2021-06-06	0	0	0	-2.05114	email
2021_184	2021-06-06	0	0	0	3.11091	email
2021_185	2021-06-06	0	0	0	-0.817907	email
2021_187	2021-06-06	0	0	0	-0.768553	email
2021_195	2021-06-06	0	0	0	2.44417	email
2021_197	2021-06-06	NA	1	NA	-0.701854	email
2021_482	2021-06-06	NA	NA	1	-2.52256	app
2021_483	2021-06-06	NA	NA	1	2.66174	app
2021_484	2021-06-06	NA	NA	1	-2.84019	app
2021_1155	2021-06-07	NA	NA	NA	-1.86669	app
2021_1156	2021-06-07	NA	NA	NA	1.74804	app
2021_188	2021-06-07	NA	NA	1	2.31472	email
2021_189	2021-06-07	0	0	0	-2.3452	email
2021_192	2021-06-07	0	0	0	-1.4666	email
2021_193	2021-06-07	NA	1	NA	3.99583	email
2021_202	2021-06-07	NA	1	NA	-2.82904	email
2021_208	2021-06-07	0	0	0	1.29819	email
2021_380	2021-06-07	NA	NA	1	-2.5053	csomag
2021_1154	2021-06-08	NA	NA	NA	2.23979	app
2021_194	2021-06-08	NA	NA	1	-0.460073	email
2021_199	2021-06-08	0	0	0	1.24174	email
2021_200	2021-06-08	NA	NA	1	-0.155227	email
2021_201	2021-06-08	0	0	0	3.43289	email
2021_325	2021-06-08	0	0	0	0.554803	email
2021_1153	2021-06-09	NA	NA	NA	-1.52226	app
2021_203	2021-06-09	0	0	0	-1.72471	app
2021_204	2021-06-09	0	0	0	0.824578	email
2021_205	2021-06-09	0	0	0	-1.9875	email
2021_207	2021-06-09	0	0	0	-2.73391	email
2021_219	2021-06-09	0	0	0	1.23728	email
2021_321	2021-06-09	0	0	0	1.85043	email
2021_481	2021-06-09	NA	NA	1	-1.7058	app
2021_1152	2021-06-10	NA	NA	NA	-2.45255	app
2021_211	2021-06-10	NA	1	NA	2.73304	email
2021_221	2021-06-10	NA	1	NA	-3.10219	email
2021_480	2021-06-10	NA	NA	1	-0.76243	app
2021_215	2021-06-11	0	0	0	2.25976	email
2021_222	2021-06-11	0	0	0	-0.77939	email
2021_479	2021-06-11	NA	NA	1	0.268778	app
2021_1151	2021-06-12	NA	NA	NA	2.3853	app
2021_217	2021-06-12	0	0	0	-0.93911	app
2021_218	2021-06-12	NA	NA	1	-0.674903	email
2021_477	2021-06-13	1	NA	NA	1.27097	app
2021_478	2021-06-13	1	NA	NA	-1.70537	app
2021_279	2021-06-14	NA	1	NA	-1.38455	email
2021_476	2021-06-14	1	NA	NA	-0.160168	app
2021_238	2021-06-15	1	NA	NA	-0.413699	email
2021_239	2021-06-15	1	NA	NA	-1.69602	email
2021_241	2021-06-15	NA	1	NA	-1.188	email
2021_242	2021-06-15	0	0	0	1.05481	email
2021_252	2021-06-15	1	NA	NA	-1.91573	email
2021_473	2021-06-15	1	NA	NA	-1.55885	app
2021_474	2021-06-15	1	NA	NA	1.70125	app
2021_475	2021-06-15	1	NA	NA	4.4097	app
2021_1150	2021-06-16	NA	NA	NA	0.438351	app
2021_243	2021-06-16	0	0	0	2.09508	app
2021_244	2021-06-16	NA	1	NA	-1.1185	email
2021_246	2021-06-16	0	0	0	-2.78943	email
2021_247	2021-06-16	NA	1	NA	1.80331	email
2021_248	2021-06-16	1	NA	NA	0.0915764	email
2021_250	2021-06-16	0	0	0	-3.50573	email
2021_253	2021-06-17	NA	NA	NA	-3.01655	app
2021_254	2021-06-17	0	0	0	-1.81469	email
2021_381	2021-06-17	1	NA	NA	0.938295	csomag
2021_255	2021-06-18	0	0	0	2.8131	app
2021_256	2021-06-18	NA	1	NA	3.16477	email
2021_258	2021-06-18	1	NA	NA	3.04435	email
2021_259	2021-06-18	NA	1	NA	0.827144	email
2021_261	2021-06-19	0	0	0	-2.11018	email
2021_382	2021-06-19	1	NA	NA	-2.44072	csomag
2021_1148	2021-06-20	NA	NA	NA	0.286335	app
2021_1149	2021-06-20	NA	NA	NA	-0.580857	app
2021_262	2021-06-20	NA	1	NA	1.72836	app
2021_263	2021-06-20	1	NA	NA	1.41366	email
2021_264	2021-06-20	NA	1	NA	-1.20949	email
2021_265	2021-06-20	NA	1	NA	2.74187	email
2021_273	2021-06-20	0	0	0	-0.372166	email
2021_274	2021-06-20	1	NA	NA	3.25204	email
2021_277	2021-06-21	1	NA	NA	3.12161	email
2021_278	2021-06-21	1	NA	NA	2.9558	email
2021_376	2021-06-21	1	NA	NA	-1.27605	csomag
2021_280	2021-06-22	0	0	0	-2.64774	email
2021_281	2021-06-22	0	0	0	-1.67061	email
2021_282	2021-06-22	0	0	0	-2.34429	email
2021_283	2021-06-22	1	NA	NA	1.36269	email
2021_284	2021-06-22	1	NA	NA	2.97509	email
2021_801	2021-06-22	NA	NA	1	1.90087	app
2021_802	2021-06-22	NA	NA	1	1.06604	app
2021_797	2021-06-23	NA	NA	1	-1.48216	app
2021_798	2021-06-23	0	0	0	2.25174	app
2021_799	2021-06-23	0	0	0	1.07973	app
2021_800	2021-06-23	NA	NA	1	-1.98896	app
2021_288	2021-06-24	NA	1	NA	-0.849922	email
2021_290	2021-06-25	0	0	0	0.448829	email
2021_291	2021-06-25	NA	1	NA	-3.02823	email
2021_293	2021-06-25	NA	1	NA	2.06106	email
2021_323	2021-06-25	1	NA	NA	0.922081	email
2021_294	2021-06-26	0	0	0	0.190042	email
2021_295	2021-06-26	0	0	0	-3.04962	email
2021_296	2021-06-26	NA	1	NA	-1.59965	email
2021_311	2021-06-26	0	0	0	2.45355	email
2021_302	2021-06-27	1	NA	NA	-1.79354	email
2021_303	2021-06-27	NA	NA	NA	2.82386	email
2021_304	2021-06-27	1	NA	NA	-0.0968844	email
2021_1147	2021-06-28	NA	NA	NA	-1.17054	app
2021_305	2021-06-28	0	0	0	-3.14342	email
2021_324	2021-06-28	1	NA	NA	1.76968	email
2021_306	2021-06-29	NA	NA	1	1.51643	email
2021_307	2021-06-29	NA	1	NA	-1.00945	email
2021_308	2021-06-29	NA	1	NA	1.34651	email
2021_309	2021-06-30	1	NA	NA	-0.853004	email
2021_313	2021-06-30	0	0	0	1.07735	email
2021_314	2021-06-30	NA	NA	1	-5.01264	email
2021_379	2021-06-30	NA	1	NA	-2.99887	csomag
2021_315	2021-07-01	NA	1	NA	-0.78533	email
2021_318	2021-07-01	1	NA	NA	2.34215	email
2021_319	2021-07-02	0	0	0	2.8729	email
2021_342	2021-07-02	NA	1	NA	-1.92055	email
2021_322	2021-07-03	0	0	0	-1.86455	email
2021_326	2021-07-03	NA	1	NA	1.42726	email
2021_327	2021-07-03	0	0	0	-4.10094	email
2021_344	2021-07-03	NA	NA	NA	0.464064	email
2021_360	2021-07-03	0	0	0	-2.52866	email
2021_377	2021-07-03	NA	1	NA	1.76323	csomag
2021_378	2021-07-03	NA	1	NA	2.06027	csomag
2021_328	2021-07-04	0	0	0	1.01161	email
2021_329	2021-07-04	NA	NA	1	-2.76971	email
2021_330	2021-07-04	NA	1	NA	-0.539145	email
2021_339	2021-07-04	NA	1	NA	2.21918	email
2021_348	2021-07-04	0	0	0	-2.46248	email
2021_343	2021-07-05	0	0	0	-3.19823	email
2021_345	2021-07-05	NA	1	NA	-1.42209	email
2021_346	2021-07-06	NA	1	NA	-3.83653	email
2021_349	2021-07-06	NA	1	NA	0.58044	app
2021_350	2021-07-06	NA	1	NA	2.73683	email
2021_1146	2021-07-07	NA	NA	NA	-0.780984	app
2021_351	2021-07-07	1	NA	NA	0.259648	email
2021_355	2021-07-08	1	NA	NA	-1.50849	email
2021_356	2021-07-08	1	NA	NA	1.99026	email
2021_357	2021-07-08	NA	1	NA	2.76022	email
2021_358	2021-07-09	0	0	0	1.0492	email
2021_359	2021-07-09	0	0	0	1.80463	email
2021_367	2021-07-09	NA	1	NA	-1.66221	email
2021_361	2021-07-10	1	NA	NA	4.52703	email
2021_362	2021-07-10	0	0	0	1.34686	email
2021_364	2021-07-10	0	0	0	-0.868474	email
2021_363	2021-07-11	NA	1	NA	-0.330639	app
2021_370	2021-07-12	NA	1	NA	-1.53598	email
2021_371	2021-07-12	1	NA	NA	-1.4942	email
2021_372	2021-07-13	1	NA	NA	1.91169	email
2021_375	2021-07-14	1	NA	NA	-1.01292	email
2021_1144	2021-07-15	NA	NA	NA	-0.992748	app
2021_1145	2021-07-15	NA	NA	NA	-1.05644	app
2021_383	2021-07-15	1	NA	NA	-2.98363	email
2021_384	2021-07-15	1	NA	NA	0.429304	email
2021_385	2021-07-15	NA	1	NA	-3.91388	email
2021_386	2021-07-15	NA	1	NA	2.99898	email
2021_387	2021-07-16	0	0	0	1.37582	email
2021_388	2021-07-16	1	NA	NA	-0.258855	email
2021_389	2021-07-16	1	NA	NA	0.17181	email
2021_391	2021-07-16	NA	NA	NA	-0.0420895	email
2021_394	2021-07-17	NA	NA	1	0.507614	email
2021_409	2021-07-17	NA	1	NA	-0.124253	email
2021_395	2021-07-18	NA	NA	NA	0.834756	email
2021_396	2021-07-18	1	NA	NA	3.12366	email
2021_407	2021-07-18	1	NA	NA	0.754319	email
2021_397	2021-07-19	1	NA	NA	4.34707	email
2021_404	2021-07-20	NA	NA	1	-4.97306	email
2021_405	2021-07-20	1	NA	NA	-2.39811	email
2021_406	2021-07-20	NA	1	NA	1.59047	email
2021_1143	2021-07-21	NA	NA	NA	3.40983	app
2021_408	2021-07-21	1	NA	NA	-1.8126	email
2021_412	2021-07-21	NA	1	NA	0.673932	email
2021_410	2021-07-22	1	NA	NA	3.32187	email
2021_411	2021-07-22	1	NA	NA	-0.508769	email
2021_570	2021-07-22	1	NA	NA	-0.985962	csomag
2021_413	2021-07-23	1	NA	NA	3.29606	email
2021_414	2021-07-23	1	NA	NA	-0.745493	email
2021_415	2021-07-23	NA	NA	NA	-2.87677	email
2021_416	2021-07-23	1	NA	NA	0.378803	email
2021_417	2021-07-23	0	0	0	2.18163	email
2021_418	2021-07-24	1	NA	NA	2.86167	email
2021_419	2021-07-24	NA	1	NA	-1.22498	email
2021_435	2021-07-24	1	NA	NA	-2.26226	email
2021_421	2021-07-25	1	NA	NA	1.73487	email
2021_422	2021-07-25	1	NA	NA	0.489609	email
2021_425	2021-07-25	NA	1	NA	0.644574	email
2021_426	2021-07-25	NA	1	NA	-0.494057	email
2021_427	2021-07-25	1	NA	NA	-2.43144	email
2021_448	2021-07-25	1	NA	NA	-1.07051	email
2021_796	2021-07-25	1	NA	NA	0.812034	app
2021_1141	2021-07-26	NA	NA	NA	-1.58316	app
2021_1142	2021-07-26	NA	NA	NA	-1.72921	app
2021_428	2021-07-26	1	NA	NA	1.63898	email
2021_429	2021-07-26	1	NA	NA	-1.97726	email
2021_431	2021-07-26	0	0	0	-1.60683	email
2021_432	2021-07-26	1	NA	NA	1.21436	email
2021_433	2021-07-26	NA	NA	NA	-1.18057	email
2021_434	2021-07-26	1	NA	NA	-2.76544	email
2021_437	2021-07-26	1	NA	NA	-0.114994	email
2021_443	2021-07-26	1	NA	NA	-1.7951	email
2021_793	2021-07-26	1	NA	NA	2.88565	app
2021_794	2021-07-26	1	NA	NA	1.58413	app
2021_795	2021-07-26	1	NA	NA	-0.02846	app
2021_1139	2021-07-27	NA	NA	NA	2.70829	app
2021_1140	2021-07-27	NA	NA	NA	-1.95448	app
2021_439	2021-07-27	1	NA	NA	2.85252	email
2021_440	2021-07-27	NA	1	NA	2.92418	email
2021_441	2021-07-27	1	NA	NA	0.393407	email
2021_442	2021-07-27	1	NA	NA	-1.53763	email
2021_444	2021-07-27	NA	NA	NA	-0.196235	email
2021_445	2021-07-27	NA	NA	NA	-2.28307	email
2021_446	2021-07-27	1	NA	NA	-0.0201978	email
2021_447	2021-07-27	NA	1	NA	-2.6752	email
2021_569	2021-07-27	NA	NA	NA	-1.20723	csomag
2021_571	2021-07-27	NA	1	NA	2.94293	csomag
2021_788	2021-07-27	1	NA	NA	-2.5801	app
2021_789	2021-07-27	1	NA	NA	-0.982979	app
2021_790	2021-07-27	1	NA	NA	-1.85386	app
2021_791	2021-07-27	1	NA	NA	-0.988819	app
2021_792	2021-07-27	0	0	0	-3.42574	app
2021_1138	2021-07-28	NA	NA	NA	-2.55933	app
2021_449	2021-07-28	1	NA	NA	4.22946	email
2021_450	2021-07-28	NA	1	NA	2.63872	email
2021_452	2021-07-28	1	NA	NA	0.129417	email
2021_453	2021-07-28	NA	NA	NA	-1.90185	email
2021_454	2021-07-28	1	NA	NA	-1.13442	email
2021_522	2021-07-28	NA	1	NA	-2.15274	email
2021_671	2021-07-28	NA	NA	1	1.49652	email
2021_786	2021-07-28	1	NA	NA	-0.761778	app
2021_787	2021-07-28	1	NA	NA	-2.22262	app
2021_1137	2021-07-29	NA	NA	NA	2.72004	app
2021_455	2021-07-29	1	NA	NA	0.660024	email
2021_456	2021-07-29	0	0	0	4.43844	email
2021_457	2021-07-29	NA	1	NA	-1.12765	email
2021_458	2021-07-29	1	NA	NA	4.87053	email
2021_459	2021-07-29	0	0	0	-1.04375	email
2021_781	2021-07-29	0	0	0	-0.937833	app
2021_782	2021-07-29	1	NA	NA	-2.73184	app
2021_783	2021-07-29	0	0	0	-0.854972	app
2021_784	2021-07-29	1	NA	NA	-2.15814	app
2021_785	2021-07-29	1	NA	NA	-1.93438	app
2021_1136	2021-07-30	NA	NA	NA	-0.378292	app
2021_460	2021-07-30	1	NA	NA	0.980789	email
2021_461	2021-07-30	1	NA	NA	0.832681	email
2021_462	2021-07-30	NA	1	NA	-0.821992	email
2021_463	2021-07-30	NA	1	NA	2.06126	email
2021_573	2021-07-30	1	NA	NA	0.923126	csomag
2021_777	2021-07-30	1	NA	NA	-2.5086	app
2021_778	2021-07-30	1	NA	NA	0.660352	app
2021_779	2021-07-30	1	NA	NA	-1.06038	app
2021_780	2021-07-30	0	0	0	-1.0633	app
2021_1135	2021-07-31	NA	NA	NA	0.431284	app
2021_464	2021-07-31	1	NA	NA	2.13678	email
2021_465	2021-07-31	1	NA	NA	1.97131	email
2021_466	2021-07-31	1	NA	NA	0.221493	email
2021_467	2021-07-31	1	NA	NA	-1.33176	email
2021_469	2021-07-31	NA	NA	1	-2.1025	email
2021_470	2021-07-31	0	0	0	3.15333	email
2021_774	2021-07-31	1	NA	NA	2.77811	app
2021_775	2021-07-31	1	NA	NA	-0.685445	app
2021_776	2021-07-31	1	NA	NA	-1.61216	app
2021_472	2021-08-01	1	NA	NA	0.842383	NA
2021_509	2021-08-01	1	NA	NA	2.12679	email
2021_510	2021-08-01	1	NA	NA	-0.884368	email
2021_773	2021-08-01	1	NA	NA	-0.0995742	app
2021_1133	2021-08-02	NA	NA	NA	-1.55794	app
2021_1134	2021-08-02	NA	NA	NA	2.54459	app
2021_512	2021-08-02	1	NA	NA	-1.62544	email
2021_513	2021-08-02	1	NA	NA	-1.5793	email
2021_514	2021-08-02	1	NA	NA	0.702941	email
2021_515	2021-08-02	NA	NA	1	3.93579	email
2021_516	2021-08-02	NA	1	NA	2.89052	email
2021_517	2021-08-02	1	NA	NA	-0.844642	email
2021_518	2021-08-02	NA	1	NA	-1.43296	email
2021_519	2021-08-02	1	NA	NA	-0.476832	email
2021_574	2021-08-02	1	NA	NA	3.95499	csomag
2021_769	2021-08-02	0	0	0	-4.22471	app
2021_770	2021-08-02	1	NA	NA	1.07378	app
2021_771	2021-08-02	1	NA	NA	1.04063	app
2021_772	2021-08-02	1	NA	NA	0.123885	app
2021_520	2021-08-03	1	NA	NA	0.0515802	email
2021_521	2021-08-03	1	NA	NA	-2.22016	email
2021_524	2021-08-03	1	NA	NA	-0.435353	email
2021_527	2021-08-03	1	NA	NA	-3.06406	email
2021_575	2021-08-03	1	NA	NA	2.56646	csomag
2021_576	2021-08-03	1	NA	NA	2.56646	csomag
2021_577	2021-08-03	1	NA	NA	2.56646	csomag
2021_578	2021-08-03	0	0	0	2.56646	csomag
2021_579	2021-08-03	0	0	0	2.56646	csomag
2021_580	2021-08-03	0	0	0	2.56646	csomag
2021_766	2021-08-03	0	0	0	-4.35088	app
2021_767	2021-08-03	1	NA	NA	0.746864	app
2021_768	2021-08-03	1	NA	NA	-4.22612	app
2021_523	2021-08-04	0	0	0	-1.27889	email
2021_525	2021-08-04	0	0	0	-3.6338	email
2021_526	2021-08-04	1	NA	NA	-2.22463	email
2021_572	2021-08-04	NA	NA	1	0.286827	csomag
2021_581	2021-08-04	1	NA	NA	-0.677175	email
2021_757	2021-08-04	1	NA	NA	2.48016	app
2021_758	2021-08-04	1	NA	NA	-0.345221	app
2021_759	2021-08-04	1	NA	NA	0.107136	app
2021_760	2021-08-04	1	NA	NA	0.299017	app
2021_761	2021-08-04	1	NA	NA	-1.86735	app
2021_762	2021-08-04	0	0	0	-3.5239	app
2021_763	2021-08-04	0	0	0	-1.87845	app
2021_764	2021-08-04	0	0	0	-2.67559	app
2021_765	2021-08-04	0	0	0	-3.04532	app
2021_531	2021-08-05	0	0	0	-1.28478	email
2021_752	2021-08-05	1	NA	NA	0.190327	app
2021_753	2021-08-05	1	NA	NA	-1.49415	app
2021_754	2021-08-05	1	NA	NA	-0.246123	app
2021_755	2021-08-05	0	0	0	0.0665385	app
2021_756	2021-08-05	1	NA	NA	-0.213874	app
2021_528	2021-08-06	1	NA	NA	1.06148	email
2021_530	2021-08-06	0	0	0	-0.43145	email
2021_532	2021-08-06	1	NA	NA	3.28291	email
2021_553	2021-08-06	1	NA	NA	-1.4322	email
2021_749	2021-08-06	0	0	0	-1.43823	app
2021_750	2021-08-06	1	NA	NA	-0.672014	app
2021_751	2021-08-06	1	NA	NA	-2.49295	app
2021_1132	2021-08-07	NA	NA	NA	0.96811	app
2021_533	2021-08-07	NA	1	NA	-0.51942	email
2021_534	2021-08-07	1	NA	NA	3.24205	email
2021_535	2021-08-07	1	NA	NA	-1.12771	email
2021_536	2021-08-07	1	NA	NA	2.26429	email
2021_537	2021-08-07	1	NA	NA	1.88289	email
2021_538	2021-08-07	1	NA	NA	0.525274	email
2021_562	2021-08-07	NA	1	NA	-2.47885	email
2021_591	2021-08-07	1	NA	NA	-1.30246	email
2021_744	2021-08-07	1	NA	NA	0.90659	app
2021_745	2021-08-07	1	NA	NA	-0.660911	app
2021_746	2021-08-07	1	NA	NA	-3.58708	app
2021_747	2021-08-07	1	NA	NA	-1.19185	app
2021_748	2021-08-07	1	NA	NA	2.6006	app
2021_1131	2021-08-08	NA	NA	NA	0.50425	app
2021_539	2021-08-08	1	NA	NA	3.25	email
2021_554	2021-08-08	1	NA	NA	-0.52897	email
2021_555	2021-08-08	1	NA	NA	1.73167	email
2021_557	2021-08-08	1	NA	NA	-1.79421	email
2021_560	2021-08-08	NA	NA	NA	-3.21824	email
2021_563	2021-08-08	0	0	0	-2.40095	email
2021_734	2021-08-08	1	NA	NA	-1.96563	app
2021_735	2021-08-08	1	NA	NA	-2.80557	app
2021_736	2021-08-08	1	NA	NA	-0.976438	app
2021_737	2021-08-08	1	NA	NA	-0.900683	app
2021_738	2021-08-08	1	NA	NA	-3.69719	app
2021_739	2021-08-08	1	NA	NA	2.4922	app
2021_740	2021-08-08	1	NA	NA	0.0634513	app
2021_741	2021-08-08	1	NA	NA	2.99539	app
2021_742	2021-08-08	1	NA	NA	2.41716	app
2021_743	2021-08-08	1	NA	NA	-2.50847	app
2021_558	2021-08-09	1	NA	NA	-4.20521	email
2021_559	2021-08-09	1	NA	NA	-0.890005	email
2021_582	2021-08-09	0	0	0	3.09445	email
2021_634	2021-08-09	1	NA	NA	2.36127	email
2021_565	2021-08-10	1	NA	NA	0.163628	email
2021_566	2021-08-10	1	NA	NA	-1.71159	email
2021_567	2021-08-10	1	NA	NA	3.20806	email
2021_568	2021-08-10	1	NA	NA	2.171	email
2021_583	2021-08-10	0	0	0	-2.10196	email
2021_823	2021-08-10	1	NA	NA	-0.517201	email
2021_585	2021-08-11	NA	NA	1	2.81397	email
2021_1130	2021-08-12	NA	NA	NA	-0.888572	app
2021_586	2021-08-12	0	0	0	-3.74666	email
2021_588	2021-08-12	1	NA	NA	0.0837949	email
2021_589	2021-08-12	1	NA	NA	2.74961	email
2021_590	2021-08-12	0	0	0	-3.04979	email
2021_601	2021-08-12	1	NA	NA	0.833412	email
2021_646	2021-08-12	1	NA	NA	-1.04027	csomag
2021_647	2021-08-12	1	NA	NA	-2.13982	csomag
2021_1129	2021-08-13	NA	NA	NA	-1.87261	app
2021_593	2021-08-13	0	0	0	2.54692	email
2021_596	2021-08-13	1	NA	NA	0.0823973	email
2021_597	2021-08-13	NA	1	NA	1.09193	email
2021_598	2021-08-13	1	NA	NA	0.998085	email
2021_600	2021-08-13	1	NA	NA	-0.511797	email
2021_648	2021-08-13	1	NA	NA	-2.01427	email
2021_653	2021-08-13	0	0	0	1.74859	email
2021_673	2021-08-13	0	0	0	-3.1167	email
2021_621	2021-08-14	1	NA	NA	-2.61969	email
2021_622	2021-08-14	1	NA	NA	3.90105	email
2021_623	2021-08-14	0	0	0	1.03562	email
2021_624	2021-08-14	NA	NA	1	1.54258	email
2021_625	2021-08-14	NA	NA	NA	2.72714	email
2021_627	2021-08-14	NA	NA	NA	3.38905	email
2021_651	2021-08-14	1	NA	NA	3.69102	email
2021_722	2021-08-14	1	NA	NA	-2.34073	app
2021_723	2021-08-14	1	NA	NA	1.10779	app
2021_728	2021-08-14	1	NA	NA	3.4167	app
2021_729	2021-08-14	1	NA	NA	3.59038	app
2021_730	2021-08-14	1	NA	NA	-0.595514	app
2021_731	2021-08-14	1	NA	NA	-0.806124	app
2021_732	2021-08-14	1	NA	NA	-2.5086	app
2021_733	2021-08-14	1	NA	NA	-2.96815	app
2021_854	2021-08-14	NA	NA	NA	3.6674	csomag
2021_630	2021-08-15	NA	NA	NA	2.45397	email
2021_631	2021-08-15	1	NA	NA	1.71575	email
2021_645	2021-08-15	0	0	0	-4.19655	email
2021_712	2021-08-15	1	NA	NA	3.79101	app
2021_713	2021-08-15	1	NA	NA	0.567376	app
2021_714	2021-08-15	1	NA	NA	1.21437	app
2021_715	2021-08-15	1	NA	NA	2.35159	app
2021_716	2021-08-15	1	NA	NA	0.701495	app
2021_717	2021-08-15	1	NA	NA	-3.52875	app
2021_718	2021-08-15	0	0	0	-0.831102	app
2021_719	2021-08-15	1	NA	NA	2.1258	app
2021_720	2021-08-15	1	NA	NA	-2.85114	app
2021_637	2021-08-16	0	0	0	3.64714	email
2021_638	2021-08-16	1	NA	NA	2.23701	email
2021_639	2021-08-16	1	NA	NA	0.249441	email
2021_640	2021-08-16	1	NA	NA	-0.733438	email
2021_641	2021-08-16	1	NA	NA	1.17644	email
2021_642	2021-08-16	1	NA	NA	0.92798	email
2021_644	2021-08-16	1	NA	NA	3.71589	email
2021_690	2021-08-16	1	NA	NA	0.372413	app
2021_691	2021-08-16	1	NA	NA	3.43881	app
2021_692	2021-08-16	1	NA	NA	1.86145	app
2021_693	2021-08-16	1	NA	NA	3.32094	app
2021_695	2021-08-16	1	NA	NA	1.82779	app
2021_696	2021-08-16	1	NA	NA	1.102	app
2021_698	2021-08-16	1	NA	NA	0.297458	app
2021_699	2021-08-16	1	NA	NA	-2.35689	app
2021_701	2021-08-16	1	NA	NA	1.00641	app
2021_702	2021-08-16	1	NA	NA	1.942	app
2021_806	2021-08-16	0	0	0	-0.208117	email
2021_1128	2021-08-17	NA	NA	NA	-2.23041	app
2021_649	2021-08-18	1	NA	NA	3.02382	email
2021_650	2021-08-18	1	NA	NA	1.87473	email
2021_683	2021-08-18	1	NA	NA	-0.884491	app
2021_684	2021-08-18	1	NA	NA	-0.407003	app
2021_894	2021-08-18	1	NA	NA	0.535337	csomag
2021_652	2021-08-19	0	0	0	-1.67695	email
2021_654	2021-08-19	NA	NA	NA	2.37161	email
2021_655	2021-08-19	1	NA	NA	-0.186277	email
2021_656	2021-08-19	1	NA	NA	0.539598	email
2021_657	2021-08-19	1	NA	NA	3.97232	email
2021_677	2021-08-19	NA	NA	1	-2.20618	app
2021_813	2021-08-19	1	NA	NA	-0.375837	email
2021_1126	2021-08-20	NA	NA	NA	-0.873405	app
2021_1127	2021-08-20	NA	NA	NA	-1.64545	app
2021_658	2021-08-20	NA	NA	NA	1.50138	email
2021_660	2021-08-20	1	NA	NA	0.310406	email
2021_661	2021-08-20	1	NA	NA	0.992655	email
2021_662	2021-08-20	1	NA	NA	1.93586	email
2021_663	2021-08-20	NA	1	NA	-0.166264	email
2021_664	2021-08-20	1	NA	NA	1.27676	email
2021_665	2021-08-20	1	NA	NA	-1.58686	email
2021_675	2021-08-20	0	0	0	1.42294	app
2021_804	2021-08-20	1	NA	NA	3.50692	email
2021_814	2021-08-20	1	NA	NA	-2.65848	email
2021_816	2021-08-20	1	NA	NA	0.814719	email
2021_853	2021-08-20	1	NA	NA	1.06948	csomag
2021_937	2021-08-20	1	NA	NA	0.281392	email
2021_1031	2021-08-21	1	NA	NA	-2.0557	app
2021_1032	2021-08-21	1	NA	NA	-1.68888	app
2021_667	2021-08-21	1	NA	NA	0.945867	email
2021_668	2021-08-21	1	NA	NA	-0.130095	email
2021_803	2021-08-21	1	NA	NA	-1.029	email
2021_1025	2021-08-22	1	NA	NA	4.54025	app
2021_1026	2021-08-22	1	NA	NA	-0.961455	app
2021_1027	2021-08-22	1	NA	NA	-0.143245	app
2021_1028	2021-08-22	1	NA	NA	-2.93423	app
2021_1029	2021-08-22	1	NA	NA	1.90763	app
2021_1030	2021-08-22	1	NA	NA	0.575511	app
2021_807	2021-08-22	1	NA	NA	2.04977	email
2021_808	2021-08-22	1	NA	NA	2.76718	email
2021_809	2021-08-22	1	NA	NA	-1.87598	email
2021_810	2021-08-22	1	NA	NA	0.854105	email
2021_811	2021-08-22	1	NA	NA	-1.30606	email
2021_812	2021-08-22	1	NA	NA	-1.59111	email
2021_896	2021-08-22	1	NA	NA	2.9045	csomag
2021_817	2021-08-24	NA	NA	NA	-1.60762	email
2021_818	2021-08-24	1	NA	NA	3.69914	email
2021_820	2021-08-24	1	NA	NA	0.895092	email
2021_841	2021-08-24	1	NA	NA	-2.47963	email
2021_1021	2021-08-25	1	NA	NA	-1.88476	app
2021_1022	2021-08-25	1	NA	NA	-1.79541	app
2021_1023	2021-08-25	1	NA	NA	1.06111	app
2021_1024	2021-08-25	1	NA	NA	0.447226	app
2021_822	2021-08-25	1	NA	NA	-0.915885	email
2021_824	2021-08-25	1	NA	NA	0.0307831	email
2021_832	2021-08-25	1	NA	NA	-1.42514	email
2021_851	2021-08-25	1	NA	NA	0.717276	email
2021_1019	2021-08-26	0	0	0	-0.664908	app
2021_1020	2021-08-26	1	NA	NA	0.493366	app
2021_826	2021-08-26	1	NA	NA	0.170848	email
2021_827	2021-08-26	1	NA	NA	-0.721774	email
2021_829	2021-08-26	NA	1	NA	-3.40122	email
2021_852	2021-08-26	1	NA	NA	0.968039	csomag
2021_860	2021-08-26	1	NA	NA	2.09436	email
2021_897	2021-08-26	1	NA	NA	-1.70101	csomag
2021_830	2021-08-27	1	NA	NA	3.66572	email
2021_895	2021-08-27	1	NA	NA	3.83911	csomag
2021_1017	2021-08-28	1	NA	NA	-2.51725	app
2021_1018	2021-08-28	1	NA	NA	2.75509	app
2021_833	2021-08-28	1	NA	NA	-2.69789	email
2021_834	2021-08-28	1	NA	NA	-0.906583	email
2021_835	2021-08-28	1	NA	NA	-0.215551	email
2021_836	2021-08-28	1	NA	NA	2.99918	email
2021_845	2021-08-28	1	NA	NA	2.28741	email
2021_846	2021-08-28	1	NA	NA	-3.459	email
2021_847	2021-08-28	NA	NA	1	1.78344	email
2021_958	2021-08-28	1	NA	NA	0.921201	csomag
2021_1016	2021-08-29	1	NA	NA	2.02675	app
2021_842	2021-08-29	1	NA	NA	-2.677	email
2021_1013	2021-08-30	1	NA	NA	-1.39746	app
2021_1014	2021-08-30	1	NA	NA	4.22383	app
2021_1015	2021-08-30	1	NA	NA	3.32446	app
2021_848	2021-08-30	NA	NA	NA	1.39413	email
2021_1011	2021-08-31	1	NA	NA	4.57954	app
2021_1012	2021-08-31	1	NA	NA	2.36811	app
2021_850	2021-08-31	1	NA	NA	-2.13385	email
2021_1009	2021-09-01	1	NA	NA	1.71483	app
2021_1010	2021-09-01	1	NA	NA	2.92321	app
[truncated: 711 more rows]
